# Supplementary material for: Putative human sperm Interactome: a networks study
Source: BMC Syst Biol. 2018 Apr 11;12:52. doi: 10.1186/s12918-018-0578-6 (PMC5896140; doi:10.1186/s12918-018-0578-6)
Supplement: Supplementary file 1 — List of hubs. (XLSX 18 kb) [file 12918_2018_578_MOESM1_ESM.xlsx]

## Sheet: Foglio1
name	clustering	betweenness	degree
ATP	0.00015079	0.308375	346
ADP	0.0001161	0.266218	322
H2O	0	0.1412	171
orthophosphate	0.00011222	0.0908122	134
H+	0	0.0523058	101
GTP	0.0063118	0.0775243	98
GDP	0.00644258	0.0433535	85
centrosome	0.00248447	0.0141172	70
protein tyrosine kinase activity	0.00263389	0.0395578	68
centrosome containing phosphorylated Nlp	0	0.012247	65
protein serine/threonine kinase activity	0.00144231	0.0344624	65
kinase activity	0.00204813	0.0398714	63
Nlp-depleted centrosome	0	0.00252308	62
cNAP-1 depleted centrosome	0	0.00253718	62
ubiquitin	0.0158192	0.0324859	60
Ligands of GPCRs that activate Gi	0	0.0436913	57
PPi	0	0.0199943	55
60S ribosomal complex	0.00139762	0.0125131	54
CoA	0	0.0243406	54
AMP	0.00078431	0.0131506	51
60S ribosomal complex lacking L13a subunit	0	0.00367878	49
NAD+	0	0.00784494	49
Kinetochore	0.00832562	0.0268645	47
26S proteasome	0	0.0115832	46
NADH	0	0.00472862	46
cysteine-type endopeptidase activity	0	0.0559411	45
NADPH	0	0.0079619	45
NADP+	0	0.00792947	45
CO2	0	0.0143548	44
O2	0	0.00929573	42
Neural cell adhesion molecule L1 (L1CAM) (P32004)	0.0195122	0.0327851	41
glutamate	0	0.0122755	41
Mg2+	0	0.0196646	41
serine-type endopeptidase activity	0.00809717	0.0211933	39
40S ribosomal complex	0.00269906	0.0101338	39
calcium	0.0105105	0.0377526	37
Tyrosine-protein phosphatase non-receptor type 11 (PTPN11) (Q06124)	0.179365	0.0104181	36
FAD	0	0.0146927	35
2-oxoglutaric acid	0	0.00963154	34
Growth factor receptor-bound protein 2 isoform 1 (GRB2) (P62993-1)	0.016129	0.0055102	32
guanyl-nucleotide exchange factor activity	0.00689655	0.00473101	30
ubiquitin-protein transferase activity	0.0026455	0.00772755	28
phosphorylated anaphase promoting complex (APC/C)	0.00793651	0.00255575	28
Serine/threonine-protein kinase PLK1 (PLK1) (P53350)	0.230159	0.0234753	28
Golgi-associated Vesicle Destined Cargo	0.002849	0.0054429	27
acetyl-CoA	0	0.0046259	26
Polyubiquitin-C (UBC) (P0CG48)	0.1	0.0197515	25
PIP2	0.02	0.00857303	25
Tyrosine-protein kinase JAK1 (JAK1) (P23458)	0.438406	0.00969318	24
5'-nucleotidase activity	0	0.00187933	24
Nuclear Pore Complex (NPC)	0	0.00546606	23
E3 ubiquitin-protein ligase CBL (CBL) (P22681)	0.025974	0.0039402	22
EGF:p-6Y-EGFR dimer	0.025974	0.00309482	22
DAG	0.017316	0.0108392	22
Proto-oncogene tyrosine-protein kinase Src isoform 1 (SRC) (P12931-1)	0.034632	0.0105483	22
Double-strand-break repair protein rad21 homolog (RAD21) (O60216)	0.454545	0.00112828	22
Structural maintenance of chromosomes protein 3 (SMC3) (Q9UQE7)	0.480952	0.00078173	21
Cohesin subunit SA-2 (STAG2) (Q8N3U4)	0.471429	0.00084897	21
Cohesin subunit SA-1 (STAG1) (Q8WVM7)	0.480952	0.00078173	21
Zn2+	0.00952381	0.00676739	21
Interferon regulatory factor 1 (IRF1) (P10914)	0.478947	0.00237611	20
Pro-epidermal growth factor (EGF) (P01133)	0.0105263	0.0058178	20
Cyclin-dependent kinase 1 (CDK1) (P06493)	0.0157895	0.00727928	20
SHC-transforming protein 1 (SHC1) (P29353)	0.031579	0.00451069	20
PIP3	0.0263158	0.00413333	20
Neural cell adhesion molecule 1 (NCAM1) (P13591)	0.0473684	0.0113442	20
Interferon alpha-7 (IFNA7) (P01567)	0.888889	0.00014255	19
Interferon alpha-8 (IFNA8) (P32881)	0.888889	0.00014255	19
Interferon alpha-5 (IFNA5) (P01569)	0.888889	0.00014255	19
Interferon alpha-6 (IFNA6) (P05013)	0.888889	0.00014255	19
Interferon alpha-21 (IFNA21) (P01568)	0.888889	0.00014255	19
Interferon alpha-4 (IFNA4) (P05014)	0.888889	0.00014255	19
Interferon alpha-17 (IFNA17) (P01571)	0.888889	0.00014255	19
Interferon alpha-2 (IFNA2) (P01563)	0.888889	0.00014255	19
Interferon alpha-14 (IFNA14) (P01570)	0.888889	0.00014255	19
Interferon alpha-16 (IFNA16) (P05015)	0.888889	0.00014255	19
Interferon alpha-10 (IFNA10) (P01566)	0.888889	0.00014255	19
Interferon beta (IFNB1) (P01574)	0.830409	0.00107095	19
protein kinase activity	0	0.00621108	19
G-protein beta-gamma complex	0	0.00525321	19
Basigin (BSG) (P35613)	0.0526316	0.00758239	19
nucleoside kinase activity	0	0.00305985	19
CCT/TRiC:ADP	0.0175439	0.00586355	19
Aurora kinase B (AURKB) (Q96GD4)	0.497076	0.00037442	19
H2O2	0	0.00181632	19
Suppressor of cytokine signaling 3 (SOCS3) (O14543)	0.771242	0.00061755	18
Platelet releasate cytosolic proteins	0	0.00456618	18
Mitotic checkpoint serine/threonine-protein kinase BUB1 beta (BUB1B) (O60566)	0.457516	0.00179292	18
Unfolded alpha/beta tubulin	0	0.00621166	18
anaphase promoting complex (APC/C)	0	0.00311335	18
Platelet alpha granule membrane components that are released on degranulation	0.00735294	0.00674442	17
Non-receptor tyrosine-protein kinase TYK2 (TYK2) (P29597)	0.875	0.00035577	17
Tyrosine-protein kinase SYK (SYK) (P43405)	0.0367647	0.00197399	17
Ras guanyl-nucleotide exchange factor activity	0	0.00576286	17
CCAN	0	0.00062889	17
ANGPT1:p-5Y,S119-TEK	0.0514706	0.00327482	17
GTPase activator activity	0	0.00352485	17
Exocytosis of Insulin	0.0808824	0.0104059	17
eIF3 subunits complex	0.00735294	0.0034943	17
dolichyl phosphate	0	0.0174451	17
Interferon regulatory factor 2 (IRF2) (P14316)	0.65	0.00114285	16
p21 RAS:GTP	0.0666667	0.00356127	16
Exportin-1 (XPO1) (O14980)	0.541667	0.00204971	16
Netrin receptor DCC (DCC) (P43146)	0.075	0.00720472	16
cyclin-dependent protein serine/threonine kinase activity	0	0.00167046	16
Inner centromere protein (INCENP) (Q9NQS7)	0.633333	0.00039932	16
AP-1 Complex	0.0416667	0.00370216	16
MCM2-7	0.05	0.0052518	16
Tyrosine-protein phosphatase non-receptor type 1 (PTPN1) (P18031)	0.866667	0.00058683	15
Tyrosine-protein kinase Fyn (FYN) (P06241)	0.0380952	0.00596923	15
GRB2-1:SOS1	0.0761905	0.00173057	15
Borealin (CDCA8) (Q53HL2)	0.685714	3.17e-05	15
Baculoviral IAP repeat-containing protein 5 (BIRC5) (O15392)	0.685714	3.17e-05	15
Cyclin-dependent kinase 2 (CDK2) (P24941)	0.0285714	0.00332582	15
Insulin:p-6Y-Insulin receptor	0.0857143	0.00227494	15
FADH2	0	0.00068148	15
unfolded Actin/tubulin	0.00952381	0.00035987	15
unfolded protein	0.00952381	0.00375578	15
Mitotic checkpoint serine/threonine-protein kinase BUB1 (BUB1) (O43683)	0.681319	0.00035638	14
l-glutamine	0	0.00253712	14
Focal adhesion kinase 1 (PTK2) (Q05397)	0.0549451	0.00366139	14
Fe2+	0	0.00280385	14
NH4+	0	0.0063676	14
alpha-d-glucose	0	0.0204249	14
E2F1 targets	0	0.00417678	14
Endophilin-A1 (SH3GL2) (Q99962)	0.0659341	0.00280877	14
Robo1:Slit2:Glypican-1	0.0769231	0.00884337	14
Trans,cis-lauro-2,6-dienoyl-CoA is converted to cis,cis-3,6- 4-cis-decenoyl-CoA by one cycle of beta-oxidation	0	0.00862788	14
L-alanine	0	0.00788278	14
Serine/threonine-protein kinase PAK 2 (PAK2) (Q13177)	0.0384615	0.00444766	13
IL2:IL2R trimer p-(Y338,392,510) beta subunit:p-JAK1:JAK3	0.0384615	0.00227706	13
IFNA	0.705128	9.9e-07	13
Son of sevenless homolog 1 (SOS1) (Q07889)	0.0384615	0.00480665	13
FFAR4 ligands	0	0.0028314	13
Cyclin E/A:Cdk2	0.0512821	0.00121209	13
CCNA	0.025641	0.00065499	13
NDP + reduced thioredoxin => dNDP + oxidized thioredoxin + H2O	0	0.0136107	13
NDP + reduced glutaredoxin => dNDP + oxidized glutaredoxin + H2O	0	0.013589	13
RAC1:GTP	0.0769231	0.00471688	13
activated thrombin (factor IIa)	0.0384615	0.00487499	13
eIF2:GTP is hydrolyzed, eIFs are released	0.025641	0.00862432	13
Raf proto-oncogene serine/threonine-protein kinase (RAF1) (P04049)	0.025641	0.00583101	13
nucleoside phosphate kinase activity	0	0.00093863	12
p-Y663,Y686-PECAM1(27-?)	0.0757576	0.00192239	12
Tyrosine phosphorylated IL6 receptor hexamer:Activated JAKs	0.0606061	0.00086199	12
p-6Y-EGFR	0	0.00024598	12
GTPase activity	0.030303	0.00129793	12
phosphoprotein phosphatase activity	0	0.00270185	12
Dual specificity mitogen-activated protein kinase kinase 1 (MAP2K1) (Q02750)	0.030303	0.00250668	12
Thrombin-activated PAR	0.0606061	0.00037138	12
HAUS complex	0	0.00206318	12
p-AXIN:GSK3:CK1alpha:ub-APC:PP2A:AMER1 complex	0.0151515	0.00050003	12
PP2A	0.030303	0.00341996	12
Talin:RIAM complex:ECM ligands:2X(Integrin alphaIIb beta3:Active (p-Y419)-SRC)	0.030303	0.00323432	12
ATPase CF(0)	0	0.00283432	12
ORC:origin of replication	0.030303	0.0002118	12
microtubule	0.0909091	0.00363652	12
CCT/TRiC:ATP:unfolded tubulin complex	0.0151515	0.00694256	12
acyl-CoA dehydrogenase activity	0	0.00245211	12
Beta-arrestin-1 (ARRB1) (P49407)	0.0757576	0.00212904	12
cAMP	0.0454546	0.00285089	12
Cell division cycle protein 20 homolog (CDC20) (Q12834)	0.0757576	0.00216743	12
protein tyrosine phosphatase activity	0.0181818	0.0049106	11
Neurofascin (NFASC) (O94856)	0.127273	0.00179948	11
LDL	0.0363636	0.00213967	11
Lamin-B1 (LMNB1) (P20700)	0.436364	0.00277376	11
Tyrosine-protein kinase JAK2 (JAK2) (O60674)	0.0181818	0.00588965	11
GpIb-IX-V:Collagen type I fibril:vWF	0.109091	0.00319242	11
Plasminogen (PLG) (P00747)	0.0909091	0.00190648	11
fatty acid elongase activity	0	0.00180445	11
Epidermal growth factor receptor (EGFR) (P00533)	0.0363636	0.00190243	11
DNA Polymerase delta tetramer	0.0181818	0.00032723	11
p-Y-IRS1,p-Y-IRS2	0.0545455	0.00231488	11
p-S33,S37,T41,S45-Beta-catenin:p-AXIN:CK1alpha:GSK3B:phospho-ub-APC (20 aa repeat region):PP2A:AMER1 complex	0.0181818	0.00359643	11
Diacylglycerol kinase activity	0	0.00283324	11
DNA polymerase alpha:primase	0.0181818	0.00063781	11
Disassembly of COPII coated vesicle	0.0181818	0.0137268	11
coatomer	0.0545455	0.00413712	11
CDKN1A,CDKN1B	0.0545455	0.00234913	11
Clathrin Triskelion	0.0727273	0.00083261	11
Vamp	0.0727273	0.00336746	11
CCNA:p-T160-CDK2	0.0363636	0.00043267	11
BH3-interacting domain death agonist (BID) (P55957)	0.0363636	0.00368001	11
ESCRT Disassembly	0.0181818	0.0100787	11
Cap-bound mRNA is activated by helicases	0.0727273	0.0060934	11
Aminoacyl-tRNA synthetase multienzyme complex	0	0.00080631	11
eIF4F	0.0727273	2.179e-05	11
mRNA	0	0.00059761	11
4,8,12-trimethyltridecanoyl-CoA + 2 O2 + 2 H2O + 2 NAD+ + 2 CoA => 4,8-dimethylnonanoyl-CoA + 2 H2O2 + 2 NADH + 2 H+ + acetyl-CoA + propionyl-CoA	0	0.00208425	11
