# Supplementary material for: Putative human sperm Interactome: a networks study
Source: BMC Syst Biol. 2018 Apr 11;12:52. doi: 10.1186/s12918-018-0578-6 (PMC5896140; doi:10.1186/s12918-018-0578-6)
Supplement: Supplementary file 2 — List of bottleneck nodes. (XLSX 16 kb) [file 12918_2018_578_MOESM2_ESM.xlsx]

## Sheet: Foglio1
Top 190 in network Merged Network(1) ranked by BottleNeck method
Rank	Name	Score
1	ADP	4983.0
2	ATP	1919.0
3	orthophosphate	820.0
4	H2O	589.0
5	GTP	418.0
6	Ligands of GPCRs that activate Gi	351.0
7	Cytoplasmic phosphorylated Cdc6 is ubiquitinated by the anaphase-promoting complex	284.0
8	GDP	246.0
9	NTP	232.0
10	ubiquitin	231.0
11	Cleavage of Procaspase-7 by the Apoptosome	227.0
12	palmitate + CoA + ATP => palmitoyl-CoA + AMP + pyrophosphate + H2O	224.0
13	cysteine-type endopeptidase activity	215.0
14	GMP + ATP <=> GDP + ADP	180.0
15	calcium	179.0
16	H+	177.0
17	Serine/threonine-protein kinase PLK1 (PLK1) (P53350)	156.0
17	Neural cell adhesion molecule L1 (L1CAM) (P32004)	156.0
19	Phosphorylation of L1 by EPHB2	150.0
20	PPi	149.0
21	Enzyme-bound ATP is released	144.0
22	Polyubiquitin-C (UBC) (P0CG48)	132.0
23	AKT phosphorylates BAD	131.0
24	Kinetochore	130.0
25	protein tyrosine kinase activity	111.0
26	Plk1-mediated phosphorylation of Nlp	109.0
27	protein serine/threonine kinase activity	107.0
28	serine-type endopeptidase activity	103.0
29	FLAD1 phosphorylates FMN	102.0
29	trans-Golgi Network Derived Lysosomal Vesicle Uncoating	102.0
31	Mg2+	100.0
32	FAD	99.0
33	PLK1 phosphorylates GORASP1	96.0
34	isocitrate + NAD+ => alpha-ketoglutarate + CO2 + NADH + H+	93.0
35	CoA	92.0
35	centrosome containing phosphorylated Nlp	92.0
37	XMP + L-Glutamine + ATP + H2O => GMP + L-glutamate + AMP + pyrophosphate	91.0
38	alpha-d-glucose + ATP => alpha-d-glucose 6-phosphate + ADP	89.0
38	p-T216	S274	S373-GORASP1:p-S37-GOLGA2:p-RAB1:GTP:PLK1	89.0
40	dolichyl phosphate	88.0
41	DAG kinase produces phosphatidic acid from DAG	87.0
42	COASY phosphorylates DP-CoA	86.0
43	DOLPP1 dephosphorylates DOLDP to DOLP	85.0
44	Phosphorylation of Neurofascin	83.0
45	alpha-d-glucose	80.0
46	endopeptidase activity	79.0
47	kinase activity	76.0
47	Nlp-depleted centrosome	76.0
49	Cyclin-dependent kinase 1 (CDK1) (P06493)	75.0
50	eIF2:GTP is hydrolyzed	eIFs are released	70.0
50	NAD+ is phosphorylated to NADP+	70.0
52	Mg2+:ADP	69.0
52	Caspase-8 (CASP8) (Q14790)	69.0
54	NADP+	68.0
54	alanine + tRNA(Ala) + ATP => Ala-tRNA(Ala) + AMP + pyrophosphate	68.0
54	Phosphorylation of EGFR by Src kinase	68.0
57	CO2	67.0
57	DAG	67.0
59	Ankyrin-1 (ANK1) (P16157)	66.0
60	Bcl2-associated agonist of cell death (BAD) (Q92934)	65.0
60	CAK-mediated phosphorylation of Cyclin A:Cdc2 complexes	65.0
62	Ubiquitin-60S ribosomal protein L40 (UBA52) (P62987)	64.0
63	L-alanine	63.0
63	L1:Integrin complex	63.0
65	The 60S subunit joins the translation initiation complex	62.0
65	60S ribosomal complex	62.0
65	Integrins	62.0
68	60S ribosomal complex lacking L13a subunit	61.0
68	glutamate + NADP+ => alpha-ketoglutarate + NH4+ + NADPH + H+	61.0
68	alpha-d-glucose 6-phosphate + H2O => alpha-d-glucose + orthophosphate	61.0
68	Amidation of deamino-NAD+ to NAD+	61.0
72	AMP	60.0
72	NADPH	60.0
74	Disassembly of COPII coated vesicle	59.0
74	GDP + orthophosphate + succinyl-CoA <=> GTP + succinate + CoA	59.0
74	Neuroendocrine convertase 1 (PCSK1) (P29120)	59.0
77	Coagulation factor VII (F7) (P08709)	57.0
77	Cap-bound mRNA is activated by helicases	57.0
79	NAD+	56.0
79	RAB1:GTP	56.0
81	Integrin alphaVbeta1	55.0
82	FUT8 transfers fucosyl group from GDP-Fuc to GlcNAc of NGP	54.0
82	NCAM-1:ATP	54.0
84	Exocytosis of Insulin	53.0
84	Loading of PCNA - Sliding Clamp Formation	53.0
84	Integrin beta-1 (ITGB1) (P05556)	53.0
87	Phosphorylation of Rob1 by Abl kinase	51.0
88	2 ATP + NH4+ + HCO3- => 2 ADP + orthophosphate + carbamoyl phosphate	50.0
88	Ankyrin	50.0
90	Neural cell adhesion molecule 1 (NCAM1) (P13591)	49.0
90	Abl:Robo1:Slit2:Glypican-1	49.0
90	Proto-oncogene tyrosine-protein kinase Src isoform 1 (SRC) (P12931-1)	49.0
90	N-glycan	49.0
94	NDP + reduced glutaredoxin => dNDP + oxidized glutaredoxin + H2O	47.0
94	PIP2	47.0
96	26S proteasome	46.0
96	NH4+	46.0
96	RAB1:GTP:coatomer:p24 dimers:SEC22B:cargo:NBAS:RINT1:ZW10:STX18:USE1L:BNIP1	46.0
99	SYK autophosphorylates	45.0
100	Phosphorylation of Ribosomal protein S6 by activated S6K1	44.0
100	UMP + ATP <=> UDP + ADP	44.0
100	Removal of RNA primer and dissociation of RPA and Dna2	44.0
103	UDP	43.0
104	40S ribosomal protein S6 (RPS6) (P62753)	42.0
104	phosphoenolpyruvate + ADP => pyruvate + ATP	42.0
104	Dissociation of the P2Y purinoceptor 12:Gi complex	42.0
104	KCNJ11 tetramer:ABCC8 tetramer binds 4xATP	closing the channel	42.0
104	Phosphorylation of Unc5C	42.0
104	Tyrosine-protein kinase JAK1 (JAK1) (P23458)	42.0
104	Integrin alpha2bbeta3	42.0
111	40S ribosomal complex	41.0
111	Transfer of sulfur from MOCS3-S-S onto MOCS2A	41.0
113	IRAK4 is activated by autophosphorylation	40.0
113	Dephosphorylation of inactive SRC by PTPB1	40.0
115	Robo1:Slit2:Glypican-1	39.0
115	CCT/TRiC:ATP:unfolded tubulin complex	39.0
115	hydrogen ion transmembrane transporter activity	39.0
115	Bcl-XL interacting BH3-only proteins	39.0
115	Endosome acidification	39.0
120	ESCRT Disassembly	38.0
120	Orc1 is phosphorylated by cyclin A/CDK2	38.0
120	Unfolded alpha/beta tubulin	38.0
123	Phoshorylation of PECAM-1 by Fyn or Lyn or c-Src	37.0
123	Phosphorylation of LIN52 component of MuvB by DYRK1A	37.0
123	V-type proton ATPase subunit F (ATP6V1F) (Q16864)	37.0
126	40S:Met-tRNAi:mRNA	36.0
126	SOS phosphorylation and dissociation (IRS	Crk)	36.0
126	ATP6v1	36.0
126	PIP2 hydrolysis	36.0
126	Netrin-1:DCC:UNC5C	36.0
131	Beta-arrestin-1 (ARRB1) (P49407)	35.0
131	Generation of Cytoplasmic Acetyl CoA from Citrate	35.0
131	ubiquitin-protein transferase activity	35.0
131	Protein SEC13 homolog (SEC13) (P55735)	35.0
131	UNC5C:Netrin-1	35.0
131	non-membrane spanning protein tyrosine kinase activity	35.0
131	Talin:RIAM complex:ECM ligands: 2X(Integrin alphaIIb beta3:Inactive (p-Y530)-SRC)	35.0
138	IKBKB phosphorylates NFkB p105 within the NFkB p105:TPL2:ABIN2 complex	34.0
138	Mannose-carrying cell recognition molecules	34.0
138	G-protein beta-gamma complex	34.0
138	Tyrosine-protein kinase Fyn (FYN) (P06241)	34.0
138	p-Y663	Y686-PECAM1 dimer	34.0
143	Interaction of PAK1 with RAC1-GTP	33.0
143	PI3K phosphorylates PIP2 to PIP3	33.0
143	PKA catalytic subunit	33.0
143	Platelet endothelial cell adhesion molecule (PECAM1) (P16284)	33.0
143	MuvB complex	33.0
148	Trans	cis-lauro-2	6-dienoyl-CoA is converted to cis	cis-3	6- 4-cis-decenoyl-CoA by one cycle of beta-oxidation	32.0
148	activated thrombin (factor IIa)	32.0
148	Phosphorylation of Plexin-A	32.0
148	PIK3 converts phosphatidylinositol-4	5-bisphosphate (PIP2) to phosphatidylinositol-3	4	5-trisphosphate (PIP3)	32.0
148	Netrin receptor DCC (DCC) (P43146)	32.0
148	IL1 receptor complex - activated IRAK4:TOLLIP	32.0
148	Integrin alpha4beta1	32.0
155	Phosphorylation of CBL (EGFR:GRB2:CBL)	31.0
155	Basigin:Mannose-carrying cell recognition molecules	31.0
155	Nup107-160 complex	31.0
155	o-acetylcholine	31.0
159	2-oxoglutaric acid	30.0
159	Zn2+	30.0
159	DIT and MIT combine to form triiodothyronine	30.0
159	Kininogen-1 (KNG1) (P01042)	30.0
159	Sema3A:Nrp-1:Plexin A:Fyn	30.0
159	Tyrosine kinases phosphorylate the receptor	30.0
159	Basigin (BSG) (P35613)	30.0
159	PTEN dephosphorylates PIP3	30.0
159	MOCS3-S-S(1-):Zn2+	30.0
168	NADH	29.0
168	d-fructose 6-phosphate + ATP => d-fructose 2	6-bisphosphate + ADP	29.0
168	Tyrosine phosphorylation of CRMPs by Fes	29.0
168	coatomer	29.0
168	Integrin alpha4beta1:JAM2:JAM3	29.0
168	Thyrotropin	29.0
168	TRADD:TRAF2:RIP1:FADD:CASP8(1-479)	29.0
175	2xPDXK:2xZn2+ phosphorylates PXL	28.0
175	acetyl-CoA	28.0
175	ABCD1-3 dimers transfer LCFAs from cytosol to peroxisomal matrix	28.0
175	Glucagon-like Peptide 1 is secreted from intestinal L cells	28.0
175	CBL is tyrosine phosphorylated	28.0
175	Phosphorylation of JAK2	28.0
175	tyrosine + tRNA(Tyr) + ATP =>Tyr-tRNA(Tyr) + AMP + pyrophosphate	28.0
175	Tyrosine-protein phosphatase non-receptor type 11 (PTPN11) (Q06124)	28.0
175	Histone-binding protein RBBP4 (RBBP4) (Q09028)	28.0
175	Junctional adhesion molecule B (JAM2) (P57087)	28.0
175	mannose (a1-2) mannose (a1-6) (ethanolaminep) mannose (a1-4) glucosaminyl-acyl-pi + phosphatidylethanolamine -> (ethanolaminep) mannose (a1-2) mannose (a1-6) (ethanolaminep) mannose (a1-4) glucosaminyl-acyl-pi (acyl-GPI) + DAG	28.0
175	PCNA homotrimer	28.0
187	Transfer of N-glycan to the protein	27.0
187	d-fructose 6-phosphate	27.0
187	Dephosphorylation of pL1 (y1176)	27.0
187	EGF:p-6Y-EGFR:p-y371-CBL:GRB2	27.0
