# Supplementary material for: Putative human sperm Interactome: a networks study
Source: BMC Syst Biol. 2018 Apr 11;12:52. doi: 10.1186/s12918-018-0578-6 (PMC5896140; doi:10.1186/s12918-018-0578-6)
Supplement: Supplementary file 3 — Party and date hubs. (XLSX 10 kb) [file 12918_2018_578_MOESM3_ESM.xlsx]

## Sheet: Foglio1
	clustering coefficient	node name
date hubs
	0	H2O
	0	H+
	0	centrosome containing phosphorylated Nlp
	0	Nlp-depleted centrosome
	0	cNAP-1 depleted centrosome
	0	Ligands of GPCRs that activate Gi
	0	PPi
	0	CoA
	0	60S ribosomal complex lacking L13a subunit
	0	NAD+
	0	26S proteasome
	0	NADH
	0	cysteine-type endopeptidase activity
	0	NADPH
	0	NADP+
	0	CO2
	0	O2
	0	glutamate
	0	Mg2+
	0	FAD
	0	2-oxoglutaric acid
	0	acetyl-CoA
	0	5'-nucleotidase activity
	0	Nuclear Pore Complex (NPC)
	0	protein kinase activity
	0	G-protein beta-gamma complex
	0	nucleoside kinase activity
	0	H2O2
	0	Platelet releasate cytosolic proteins
	0	Unfolded alpha/beta tubulin
	0	anaphase promoting complex (APC/C)
	0	Ras guanyl-nucleotide exchange factor activity
	0	CCAN
	0	GTPase activator activity
	0	dolichyl phosphate
	0	cyclin-dependent protein serine/threonine kinase activity
	0	FADH2
	0	l-glutamine
	0	Fe2+
	0	NH4+
	0	alpha-d-glucose
	0	E2F1 targets
	0	Trans,cis-lauro-2,6-dienoyl-CoA is converted to cis,cis-3,6- 4-cis-decenoyl-CoA by one cycle of beta-oxidation
	0	L-alanine
	0	FFAR4 ligands
	0	NDP + reduced thioredoxin => dNDP + oxidized thioredoxin + H2O
	0	NDP + reduced glutaredoxin => dNDP + oxidized glutaredoxin + H2O
	0	nucleoside phosphate kinase activity
	0	p-6Y-EGFR
	0	phosphoprotein phosphatase activity
	0	HAUS complex
	0	ATPase CF(0)
	0	acyl-CoA dehydrogenase activity
	0	fatty acid elongase activity
	0	Diacylglycerol kinase activity
	0	Aminoacyl-tRNA synthetase multienzyme complex
	0	mRNA
	0	4,8,12-trimethyltridecanoyl-CoA + 2 O2 + 2 H2O + 2 NAD+ + 2 CoA => 4,8-dimethylnonanoyl-CoA + 2 H2O2 + 2 NADH + 2 H+ + acetyl-CoA + propionyl-CoA
	0.000112	orthophosphate
	0.000116	ADP
	0.000151	ATP
	0.000784	AMP
	0.001398	60S ribosomal complex
	0.001442	protein serine/threonine kinase activity
	0.002048	kinase activity
	0.002484	centrosome
	0.002634	protein tyrosine kinase activity
	0.002646	ubiquitin-protein transferase activity
	0.002699	40S ribosomal complex
	0.002849	Golgi-associated Vesicle Destined Cargo
	0.006312	GTP
	0.006443	GDP
	0.006897	guanyl-nucleotide exchange factor activity
	0.007353	Platelet alpha granule membrane components that are released on degranulation
	0.007353	eIF3 subunits complex
	0.007937	phosphorylated anaphase promoting complex (APC/C)
	0.008097	serine-type endopeptidase activity
	0.008326	Kinetochore
	0.009524	Zn2+
	0.009524	unfolded Actin/tubulin
	0.009524	unfolded protein
	0.010511	calcium
	0.010526	Pro-epidermal growth factor (EGF) (P01133)
	0.015152	p-AXIN:GSK3:CK1alpha:ub-APC:PP2A:AMER1 complex
	0.015152	CCT/TRiC:ATP:unfolded tubulin complex
	0.015789	Cyclin-dependent kinase 1 (CDK1) (P06493)
	0.015819	ubiquitin
	0.016129	Growth factor receptor-bound protein 2 isoform 1 (GRB2) (P62993-1)
	0.017316	DAG
	0.017544	CCT/TRiC:ADP
party hubs
	0.830409	Interferon beta (IFNB1) (P01574)
	0.866667	Tyrosine-protein phosphatase non-receptor type 1 (PTPN1) (P18031)
	0.875	Non-receptor tyrosine-protein kinase TYK2 (TYK2) (P29597)
	0.888889	Interferon alpha-7 (IFNA7) (P01567)
	0.888889	Interferon alpha-8 (IFNA8) (P32881)
	0.888889	Interferon alpha-5 (IFNA5) (P01569)
	0.888889	Interferon alpha-6 (IFNA6) (P05013)
	0.888889	Interferon alpha-21 (IFNA21) (P01568)
	0.888889	Interferon alpha-4 (IFNA4) (P05014)
	0.888889	Interferon alpha-17 (IFNA17) (P01571)
	0.888889	Interferon alpha-2 (IFNA2) (P01563)
	0.888889	Interferon alpha-14 (IFNA14) (P01570)
	0.888889	Interferon alpha-16 (IFNA16) (P05015)
	0.888889	Interferon alpha-10 (IFNA10) (P01566)
