# Supplementary material for: Putative human sperm Interactome: a networks study
Source: BMC Syst Biol. 2018 Apr 11;12:52. doi: 10.1186/s12918-018-0578-6 (PMC5896140; doi:10.1186/s12918-018-0578-6)
Supplement: Supplementary file 4 — Nodes controlled by calcium binding. (XLSX 12 kb) [file 12918_2018_578_MOESM4_ESM.xlsx]

## Sheet: Foglio1
Protein names	Gene names	Calcium binding
Agrin [Cleaved into: Agrin N-terminal 110 kDa subunit; Agrin C-terminal 110 kDa subunit; Agrin C-terminal 90 kDa fragment (C90); Agrin C-terminal 22 kDa fragment (C22)]	AGRN AGRIN	CA_BIND 1940 2008 {ECO:0000250}.
Voltage-dependent P/Q-type calcium channel subunit alpha-1A (Brain calcium channel I) (BI) (Calcium channel, L type, alpha-1 polypeptide isoform 4) (Voltage-gated calcium channel subunit alpha Cav2.1)	CACNA1A CACH4 CACN3 CACNL1A4	CA_BIND 1840 1851 {ECO:0000250}.
Voltage-dependent L-type calcium channel subunit alpha-1C (Calcium channel, L type, alpha-1 polypeptide, isoform 1, cardiac muscle) (Voltage-gated calcium channel subunit alpha Cav1.2)	CACNA1C CACH2 CACN2 CACNL1A1 CCHL1A1	CA_BIND 1553 1564 {ECO:0000250}.
Voltage-dependent L-type calcium channel subunit alpha-1D (Calcium channel, L type, alpha-1 polypeptide, isoform 2) (Voltage-gated calcium channel subunit alpha Cav1.3)	CACNA1D CACH3 CACN4 CACNL1A2 CCHL1A2	CA_BIND 1493 1504 {ECO:0000250}.
Voltage-dependent R-type calcium channel subunit alpha-1E (Brain calcium channel II) (BII) (Calcium channel, L type, alpha-1 polypeptide, isoform 6) (Voltage-gated calcium channel subunit alpha Cav2.3)	CACNA1E CACH6 CACNL1A6	CA_BIND 426 437 {ECO:0000255|PROSITE-ProRule:PRU00448}.; CA_BIND 1752 1763 {ECO:0000255|PROSITE-ProRule:PRU00448}.
Calmodulin (CaM)	CALM1 CALM CAM CAM1; CALM2 CAM2 CAMB; CALM3 CALML2 CAM3 CAMC CAMIII	CA_BIND 21 32 1.; CA_BIND 57 68 2.; CA_BIND 94 105 3.; CA_BIND 130 141 4.
Calumenin (Crocalbin) (IEF SSP 9302)	CALU	CA_BIND 81 92 1. {ECO:0000255|PROSITE-ProRule:PRU00448}.; CA_BIND 117 128 2. {ECO:0000255|PROSITE-ProRule:PRU00448}.; CA_BIND 164 175 3; possibly ancestral. {ECO:0000255|PROSITE-ProRule:PRU00448}.; CA_BIND 201 212 4. {ECO:0000255|PROSITE-ProRule:PRU00448}.; CA_BIND 242 253 5. {ECO:0000255|PROSITE-ProRule:PRU00448}.; CA_BIND 278 289 6. {ECO:0000255|PROSITE-ProRule:PRU00448}.
E3 ubiquitin-protein ligase CBL (EC 6.3.2.-) (Casitas B-lineage lymphoma proto-oncogene) (Proto-oncogene c-Cbl) (RING finger protein 55) (Signal transduction protein CBL)	CBL CBL2 RNF55	CA_BIND 227 240
Centrin-2 (Caltractin isoform 1)	CETN2 CALT CEN2	CA_BIND 114 125 1.; CA_BIND 150 161 2.
Diacylglycerol kinase alpha (DAG kinase alpha) (EC 2.7.1.107) (80 kDa diacylglycerol kinase) (Diglyceride kinase alpha) (DGK-alpha)	DGKA DAGK DAGK1	CA_BIND 123 134 1. {ECO:0000305}.; CA_BIND 168 179 2. {ECO:0000305}.
Diacylglycerol kinase beta (DAG kinase beta) (EC 2.7.1.107) (90 kDa diacylglycerol kinase) (Diglyceride kinase beta) (DGK-beta)	DGKB DAGK2 KIAA0718	CA_BIND 162 173 1. {ECO:0000255|PROSITE-ProRule:PRU00448}.; CA_BIND 207 218 2. {ECO:0000255|PROSITE-ProRule:PRU00448}.
Diacylglycerol kinase gamma (DAG kinase gamma) (EC 2.7.1.107) (Diglyceride kinase gamma) (DGK-gamma)	DGKG DAGK3	CA_BIND 188 199 1. {ECO:0000255|PROSITE-ProRule:PRU00448}.; CA_BIND 233 244 2. {ECO:0000255|PROSITE-ProRule:PRU00448}.
EH domain-containing protein 1 (PAST homolog 1) (hPAST1) (Testilin)	EHD1 PAST PAST1 CDABP0131	CA_BIND 489 500 {ECO:0000244|PDB:2KFG, ECO:0000244|PDB:2KFH, ECO:0000269|PubMed:17899392}.
EH domain-containing protein 2 (PAST homolog 2)	EHD2 PAST2	CA_BIND 494 505 {ECO:0000250|UniProtKB:Q8BH64, ECO:0000255|PROSITE-ProRule:PRU00448}.
EH domain-containing protein 3 (PAST homolog 3)	EHD3 EHD2 PAST3	CA_BIND 489 500 {ECO:0000250|UniProtKB:Q8BH64, ECO:0000255|PROSITE-ProRule:PRU00448}.
Epidermal growth factor receptor substrate 15 (Protein Eps15) (Protein AF-1p)	EPS15 AF1P	CA_BIND 173 184 1.; CA_BIND 236 247 2.
Epidermal growth factor receptor substrate 15-like 1 (Eps15-related protein) (Eps15R)	EPS15L1 EPS15R	CA_BIND 172 184 {ECO:0000255|PROSITE-ProRule:PRU00448}.
Integrin alpha-1 (CD49 antigen-like family member A) (Laminin and collagen receptor) (VLA-1) (CD antigen CD49a)	ITGA1	CA_BIND 498 506 {ECO:0000255}.; CA_BIND 580 588 {ECO:0000255}.; CA_BIND 642 650 {ECO:0000255}.
Integrin alpha-2 (CD49 antigen-like family member B) (Collagen receptor) (Platelet membrane glycoprotein Ia) (GPIa) (VLA-2 subunit alpha) (CD antigen CD49b)	ITGA2 CD49B	CA_BIND 499 507 {ECO:0000255}.; CA_BIND 563 571 {ECO:0000255}.; CA_BIND 627 635 {ECO:0000255}.
Integrin alpha-IIb (GPalpha IIb) (GPIIb) (Platelet membrane glycoprotein IIb) (CD antigen CD41) [Cleaved into: Integrin alpha-IIb heavy chain; Integrin alpha-IIb light chain, form 1; Integrin alpha-IIb light chain, form 2]	ITGA2B GP2B ITGAB	CA_BIND 274 282 {ECO:0000255}.; CA_BIND 328 336 {ECO:0000255}.; CA_BIND 396 404 {ECO:0000255}.; CA_BIND 457 465 {ECO:0000255}.
Integrin alpha-3 (CD49 antigen-like family member C) (FRP-2) (Galactoprotein B3) (GAPB3) (VLA-3 subunit alpha) (CD antigen CD49c) [Cleaved into: Integrin alpha-3 heavy chain; Integrin alpha-3 light chain]	ITGA3 MSK18	CA_BIND 315 323 {ECO:0000255}.; CA_BIND 378 386 {ECO:0000255}.; CA_BIND 439 447 {ECO:0000255}.
Integrin alpha-4 (CD49 antigen-like family member D) (Integrin alpha-IV) (VLA-4 subunit alpha) (CD antigen CD49d)	ITGA4 CD49D	CA_BIND 314 322 {ECO:0000255}.; CA_BIND 377 385 {ECO:0000255}.; CA_BIND 439 447 {ECO:0000255}.
Integrin alpha-5 (CD49 antigen-like family member E) (Fibronectin receptor subunit alpha) (Integrin alpha-F) (VLA-5) (CD antigen CD49e) [Cleaved into: Integrin alpha-5 heavy chain; Integrin alpha-5 light chain]	ITGA5 FNRA	CA_BIND 280 288; CA_BIND 334 342; CA_BIND 401 409; CA_BIND 465 473
Integrin alpha-6 (CD49 antigen-like family member F) (VLA-6) (CD antigen CD49f) [Cleaved into: Integrin alpha-6 heavy chain; Integrin alpha-6 light chain; Processed integrin alpha-6 (Alpha6p)]	ITGA6	CA_BIND 363 371 {ECO:0000255}.; CA_BIND 425 433 {ECO:0000255}.; CA_BIND 480 488 {ECO:0000255}.
Integrin alpha-9 (Integrin alpha-RLC)	ITGA9	CA_BIND 312 320 {ECO:0000255}.; CA_BIND 373 381 {ECO:0000255}.; CA_BIND 435 443 {ECO:0000255}.
Integrin alpha-L (CD11 antigen-like family member A) (Leukocyte adhesion glycoprotein LFA-1 alpha chain) (LFA-1A) (Leukocyte function-associated molecule 1 alpha chain) (CD antigen CD11a)	ITGAL CD11A	CA_BIND 468 476 {ECO:0000255}.; CA_BIND 530 538 {ECO:0000255}.; CA_BIND 590 598 {ECO:0000255}.
Integrin alpha-M (CD11 antigen-like family member B) (CR-3 alpha chain) (Cell surface glycoprotein MAC-1 subunit alpha) (Leukocyte adhesion receptor MO1) (Neutrophil adherence receptor) (CD antigen CD11b)	ITGAM CD11B CR3A	CA_BIND 465 473 {ECO:0000255}.; CA_BIND 529 537 {ECO:0000255}.; CA_BIND 592 600 {ECO:0000255}.
Integrin alpha-V (Vitronectin receptor subunit alpha) (CD antigen CD51) [Cleaved into: Integrin alpha-V heavy chain; Integrin alpha-V light chain]	ITGAV MSK8 VNRA	CA_BIND 260 268 {ECO:0000255}.; CA_BIND 314 322 {ECO:0000255}.; CA_BIND 379 387 {ECO:0000255}.; CA_BIND 443 451 {ECO:0000255}.
Integrin alpha-X (CD11 antigen-like family member C) (Leu M5) (Leukocyte adhesion glycoprotein p150,95 alpha chain) (Leukocyte adhesion receptor p150,95) (CD antigen CD11c)	ITGAX CD11C	CA_BIND 466 474; CA_BIND 530 538; CA_BIND 593 601
Multiple coagulation factor deficiency protein 2 (Neural stem cell-derived neuronal survival protein)	MCFD2 SDNSF	CA_BIND 81 92 1.; CA_BIND 129 140 2.
Myosin regulatory light chain 12B (MLC-2A) (MLC-2) (Myosin regulatory light chain 2-B, smooth muscle isoform) (Myosin regulatory light chain 20 kDa) (MLC20) (Myosin regulatory light chain MRLC2) (SHUJUN-1)	MYL12B MRLC2 MYLC2B	CA_BIND 42 53 {ECO:0000255|PROSITE-ProRule:PRU00448}.
Myosin regulatory light polypeptide 9 (20 kDa myosin light chain) (LC20) (MLC-2C) (Myosin RLC) (Myosin regulatory light chain 2, smooth muscle isoform) (Myosin regulatory light chain 9) (Myosin regulatory light chain MRLC1)	MYL9 MLC2 MRLC1 MYRL2	CA_BIND 42 53
Ninein-like protein	NINL KIAA0980 NLP	CA_BIND 246 257 {ECO:0000255|PROSITE-ProRule:PRU00448}.
2-oxoglutarate dehydrogenase, mitochondrial (EC 1.2.4.2) (2-oxoglutarate dehydrogenase complex component E1) (OGDC-E1) (Alpha-ketoglutarate dehydrogenase)	OGDH	CA_BIND 154 158
1-phosphatidylinositol 4,5-bisphosphate phosphodiesterase gamma-1 (EC 3.1.4.11) (PLC-148) (Phosphoinositide phospholipase C-gamma-1) (Phospholipase C-II) (PLC-II) (Phospholipase C-gamma-1) (PLC-gamma-1)	PLCG1 PLC1	CA_BIND 165 176 {ECO:0000255|PROSITE-ProRule:PRU00448}.
Serine/threonine-protein phosphatase 2A regulatory subunit B'' subunit beta (PP2A subunit B isoform PR48) (Protein phosphatase 2A 48 kDa regulatory subunit)	PPP2R3B PPP2R3L	CA_BIND 401 412 {ECO:0000255|PROSITE-ProRule:PRU00448}.
Calcineurin subunit B type 1 (Protein phosphatase 2B regulatory subunit 1) (Protein phosphatase 3 regulatory subunit B alpha isoform 1)	PPP3R1 CNA2 CNB	CA_BIND 31 42 1.; CA_BIND 63 74 2.; CA_BIND 100 111 3.; CA_BIND 141 152 4.
Glucosidase 2 subunit beta (80K-H protein) (Glucosidase II subunit beta) (Protein kinase C substrate 60.1 kDa protein heavy chain) (PKCSH)	PRKCSH G19P1	CA_BIND 213 236 1. {ECO:0000255|PROSITE-ProRule:PRU00448}.
RAS guanyl-releasing protein 1 (Calcium and DAG-regulated guanine nucleotide exchange factor II) (CalDAG-GEFII) (Ras guanyl-releasing protein)	RASGRP1 RASGRP	CA_BIND 483 494 {ECO:0000255|PROSITE-ProRule:PRU00448}.
RAS guanyl-releasing protein 2 (Calcium and DAG-regulated guanine nucleotide exchange factor I) (CalDAG-GEFI) (Cdc25-like protein) (hCDC25L) (F25B3.3 kinase-like protein)	RASGRP2 CDC25L MCG7	CA_BIND 439 450 1. {ECO:0000255|PROSITE-ProRule:PRU00448, ECO:0000305|PubMed:23908768}.; CA_BIND 468 479 2. {ECO:0000255|PROSITE-ProRule:PRU00448, ECO:0000305|PubMed:23908768}.
Calcium-binding mitochondrial carrier protein Aralar1 (Mitochondrial aspartate glutamate carrier 1) (Solute carrier family 25 member 12)	SLC25A12 ARALAR1	CA_BIND 65 76 1.; CA_BIND 99 110 2.; CA_BIND 170 181 3.
Calcium-binding mitochondrial carrier protein Aralar2 (Citrin) (Mitochondrial aspartate glutamate carrier 2) (Solute carrier family 25 member 13)	SLC25A13 ARALAR2	CA_BIND 66 77 1.; CA_BIND 100 111 2.; CA_BIND 171 182 3.
Spectrin alpha chain, erythrocytic 1 (Erythroid alpha-spectrin)	SPTA1 SPTA	CA_BIND 2284 2295 1. {ECO:0000255|PROSITE-ProRule:PRU00448}.; CA_BIND 2327 2338 2. {ECO:0000255|PROSITE-ProRule:PRU00448}.
Spectrin alpha chain, non-erythrocytic 1 (Alpha-II spectrin) (Fodrin alpha chain) (Spectrin, non-erythroid alpha subunit)	SPTAN1 NEAS SPTA2	CA_BIND 2336 2347 1. {ECO:0000255|PROSITE-ProRule:PRU00448}.; CA_BIND 2379 2390 2. {ECO:0000255|PROSITE-ProRule:PRU00448}.
Sorcin (22 kDa protein) (CP-22) (CP22) (V19)	SRI	CA_BIND 83 94 1. {ECO:0000305}.; CA_BIND 113 124 2. {ECO:0000305}.
Stromal interaction molecule 1	STIM1 GOK	CA_BIND 76 87
