# Supplementary material for: Putative human sperm Interactome: a networks study
Source: BMC Syst Biol. 2018 Apr 11;12:52. doi: 10.1186/s12918-018-0578-6 (PMC5896140; doi:10.1186/s12918-018-0578-6)
Supplement: Supplementary file 5 — Nodes controlled by temperature. (XLSX 8 kb) [file 12918_2018_578_MOESM5_ESM.xlsx]

## Sheet: Foglio1
Protein names	Gene names	Temperature dependence
Kynurenine/alpha-aminoadipate aminotransferase, mitochondrial (KAT/AadAT) (2-aminoadipate aminotransferase) (2-aminoadipate transaminase) (EC 2.6.1.39) (Alpha-aminoadipate aminotransferase) (AadAT) (Kynurenine aminotransferase II) (Kynurenine--oxoglutarate aminotransferase II) (Kynurenine--oxoglutarate transaminase 2) (EC 2.6.1.7) (Kynurenine--oxoglutarate transaminase II)	AADAT KAT2	BIOPHYSICOCHEMICAL PROPERTIES: ; Temperature dependence: Optimum temperature is 50 degrees Celsius. {ECO:0000269|PubMed:18620547};
Peroxisomal acyl-coenzyme A oxidase 1 (AOX) (EC 1.3.3.6) (Palmitoyl-CoA oxidase) (Straight-chain acyl-CoA oxidase) (SCOX)	ACOX1 ACOX	BIOPHYSICOCHEMICAL PROPERTIES: ; Temperature dependence: Optimum temperature for isoform 1 at pH 7.5 is 40 degrees Celsius with no activity at 50 degrees Celsius. Optimum temperature for isoform 2 at pH 7.5 is 47.5 degrees Celsius with 57% activity retained at 50 degrees Celsius. {ECO:0000269|PubMed:17603022};
Fructose-bisphosphate aldolase A (EC 4.1.2.13) (Lung cancer antigen NY-LU-1) (Muscle-type aldolase)	ALDOA ALDA	BIOPHYSICOCHEMICAL PROPERTIES: ; Temperature dependence: Thermal denaturation midpoint (Tm) is 54.4 degrees Celsius. {ECO:0000269|PubMed:14766013};
Phosphatidate phosphatase LPIN1 (EC 3.1.3.4) (Lipin-1)	LPIN1 KIAA0188	BIOPHYSICOCHEMICAL PROPERTIES: ; Temperature dependence: Optimum temperature is 40 degrees Celsius. Thermolabile above 40 degrees Celsius and essentially inactive at 60 degrees Celsius.;
Glycoprotein endo-alpha-1,2-mannosidase (Endo-alpha mannosidase) (Endomannosidase) (hEndo) (EC 3.2.1.130) (Mandaselin)	MANEA	BIOPHYSICOCHEMICAL PROPERTIES: ; Temperature dependence: Optimum temperature is 37 degrees Celsius. {ECO:0000269|PubMed:15677381};
NAD kinase (EC 2.7.1.23) (Poly(P)/ATP NAD kinase)	NADK	BIOPHYSICOCHEMICAL PROPERTIES: ; Temperature dependence: Optimum temperature is 55 degrees Celsius. {ECO:0000269|PubMed:11594753};
Phenylalanine-4-hydroxylase (PAH) (EC 1.14.16.1) (Phe-4-monooxygenase)	PAH	BIOPHYSICOCHEMICAL PROPERTIES: ; Temperature dependence: Optimum temperature is 50 degrees Celsius. {ECO:0000269|PubMed:18835579};
