# Supplementary material for: Putative human sperm Interactome: a networks study
Source: BMC Syst Biol. 2018 Apr 11;12:52. doi: 10.1186/s12918-018-0578-6 (PMC5896140; doi:10.1186/s12918-018-0578-6)
Supplement: Supplementary file 6 — Nodes controlled by metal binding. (XLSX 39 kb) [file 12918_2018_578_MOESM6_ESM.xlsx]

## Sheet: Foglio1
Protein names	Gene names	Metal binding
Alanine--tRNA ligase, cytoplasmic (EC 6.1.1.7) (Alanyl-tRNA synthetase) (AlaRS) (Renal carcinoma antigen NY-REN-42)	AARS	METAL 605 605 Zinc. {ECO:0000255|HAMAP-Rule:MF_03133}.; METAL 609 609 Zinc. {ECO:0000255|HAMAP-Rule:MF_03133}.; METAL 723 723 Zinc. {ECO:0000255|HAMAP-Rule:MF_03133}.; METAL 727 727 Zinc. {ECO:0000255|HAMAP-Rule:MF_03133}.
Alanine--tRNA ligase, mitochondrial (EC 6.1.1.7) (Alanyl-tRNA synthetase) (AlaRS)	AARS2 AARSL KIAA1270	METAL 632 632 Zinc. {ECO:0000255|HAMAP-Rule:MF_03133}.; METAL 636 636 Zinc. {ECO:0000255|HAMAP-Rule:MF_03133}.; METAL 749 749 Zinc. {ECO:0000255|HAMAP-Rule:MF_03133}.; METAL 753 753 Zinc. {ECO:0000255|HAMAP-Rule:MF_03133}.
L-aminoadipate-semialdehyde dehydrogenase-phosphopantetheinyl transferase (EC 2.7.8.-) (4'-phosphopantetheinyl transferase) (Alpha-aminoadipic semialdehyde dehydrogenase-phosphopantetheinyl transferase) (AASD-PPT) (LYS5 ortholog)	AASDHPPT CGI-80 HAH-P HSPC223 x0005	METAL 129 129 Magnesium.; METAL 181 181 Magnesium.
Actin-binding LIM protein 2 (abLIM-2) (Actin-binding LIM protein family member 2)	ABLIM2 KIAA1808	METAL 83 83 Zinc 1.; METAL 86 86 Zinc 1.; METAL 103 103 Zinc 1.; METAL 106 106 Zinc 1.; METAL 109 109 Zinc 2.; METAL 112 112 Zinc 2.; METAL 131 131 Zinc 2.; METAL 134 134 Zinc 2.; METAL 212 212 Zinc 3.; METAL 215 215 Zinc 3.; METAL 232 232 Zinc 3.; METAL 235 235 Zinc 3.; METAL 238 238 Zinc 4.; METAL 241 241 Zinc 4.; METAL 260 260 Zinc 4.; METAL 263 263 Zinc 4.
Acetyl-CoA carboxylase 1 (ACC1) (EC 6.4.1.2) (ACC-alpha) [Includes: Biotin carboxylase (EC 6.3.4.14)]	ACACA ACAC ACC1 ACCA	METAL 424 424 Manganese 1. {ECO:0000250}.; METAL 437 437 Manganese 1. {ECO:0000250}.; METAL 437 437 Manganese 2. {ECO:0000250}.; METAL 439 439 Manganese 2. {ECO:0000250}.
Acetyl-CoA acetyltransferase, mitochondrial (EC 2.3.1.9) (Acetoacetyl-CoA thiolase) (T2)	ACAT1 ACAT MAT	METAL 219 219 Potassium. {ECO:0000269|PubMed:17371050}.; METAL 280 280 Potassium; via carbonyl oxygen. {ECO:0000269|PubMed:17371050}.; METAL 281 281 Potassium; via carbonyl oxygen. {ECO:0000269|PubMed:17371050}.; METAL 283 283 Potassium; via carbonyl oxygen. {ECO:0000269|PubMed:17371050}.; METAL 381 381 Potassium; via carbonyl oxygen. {ECO:0000269|PubMed:17371050}.
ATP-citrate synthase (EC 2.3.3.8) (ATP-citrate (pro-S-)-lyase) (ACL) (Citrate cleavage enzyme)	ACLY	METAL 201 201 Magnesium. {ECO:0000250}.; METAL 203 203 Magnesium. {ECO:0000250}.; METAL 718 718 Magnesium. {ECO:0000250}.
2-amino-3-carboxymuconate-6-semialdehyde decarboxylase (EC 4.1.1.45) (Picolinate carboxylase)	ACMSD	METAL 6 6 Zinc. {ECO:0000269|PubMed:19843166}.; METAL 8 8 Zinc. {ECO:0000269|PubMed:19843166}.; METAL 174 174 Zinc. {ECO:0000269|PubMed:19843166}.; METAL 291 291 Zinc. {ECO:0000269|PubMed:19843166}.
Aconitate hydratase, mitochondrial (Aconitase) (EC 4.2.1.3) (Citrate hydro-lyase)	ACO2	METAL 385 385 Iron-sulfur (4Fe-4S). {ECO:0000250}.; METAL 448 448 Iron-sulfur (4Fe-4S). {ECO:0000250}.; METAL 451 451 Iron-sulfur (4Fe-4S). {ECO:0000250}.
Tartrate-resistant acid phosphatase type 5 (TR-AP) (EC 3.1.3.2) (Tartrate-resistant acid ATPase) (TrATPase) (Type 5 acid phosphatase)	ACP5	METAL 33 33 Iron 1.; METAL 71 71 Iron 1.; METAL 71 71 Iron 2.; METAL 74 74 Iron 1.; METAL 110 110 Iron 2.; METAL 205 205 Iron 2.; METAL 240 240 Iron 2.; METAL 242 242 Iron 1.
Adenosine deaminase (EC 3.5.4.4) (Adenosine aminohydrolase)	ADA ADA1	METAL 15 15 Zinc; catalytic. {ECO:0000305|Ref.24}.; METAL 17 17 Zinc; catalytic. {ECO:0000305|Ref.24}.; METAL 214 214 Zinc; catalytic. {ECO:0000305|Ref.24}.; METAL 295 295 Zinc; catalytic. {ECO:0000305|Ref.24}.
Disintegrin and metalloproteinase domain-containing protein 10 (ADAM 10) (EC 3.4.24.81) (CDw156) (Kuzbanian protein homolog) (Mammalian disintegrin-metalloprotease) (CD antigen CD156c)	ADAM10 KUZ MADM	METAL 173 173 Zinc; in inhibited form. {ECO:0000250}.; METAL 383 383 Zinc; catalytic. {ECO:0000250|UniProtKB:P78325}.; METAL 387 387 Zinc; catalytic. {ECO:0000250|UniProtKB:P78325}.; METAL 393 393 Zinc; catalytic. {ECO:0000250|UniProtKB:P78325}.
Disintegrin and metalloproteinase domain-containing protein 12 (ADAM 12) (EC 3.4.24.-) (Meltrin-alpha)	ADAM12 MLTN UNQ346/PRO545	METAL 179 179 Zinc; in inhibited form. {ECO:0000250}.; METAL 350 350 Zinc; catalytic.; METAL 354 354 Zinc; catalytic.; METAL 360 360 Zinc; catalytic.
Disintegrin and metalloproteinase domain-containing protein 17 (ADAM 17) (EC 3.4.24.86) (Snake venom-like protease) (TNF-alpha convertase) (TNF-alpha-converting enzyme) (CD antigen CD156b)	ADAM17 CSVP TACE	METAL 184 184 Zinc; in inhibited form. {ECO:0000250}.; METAL 405 405 Zinc; catalytic. {ECO:0000269|PubMed:9520379}.; METAL 409 409 Zinc; catalytic. {ECO:0000269|PubMed:9520379}.; METAL 415 415 Zinc; catalytic. {ECO:0000269|PubMed:9520379}.
Adenylate cyclase type 1 (EC 4.6.1.1) (ATP pyrophosphate-lyase 1) (Adenylate cyclase type I) (Adenylyl cyclase 1) (Ca(2+)/calmodulin-activated adenylyl cyclase)	ADCY1	METAL 308 308 Magnesium 1; catalytic. {ECO:0000255|PROSITE-ProRule:PRU00099}.; METAL 308 308 Magnesium 2; catalytic. {ECO:0000255|PROSITE-ProRule:PRU00099}.; METAL 309 309 Magnesium 2; via carbonyl oxygen; catalytic. {ECO:0000255|PROSITE-ProRule:PRU00099}.; METAL 352 352 Magnesium 1; catalytic. {ECO:0000255|PROSITE-ProRule:PRU00099}.; METAL 352 352 Magnesium 2; catalytic. {ECO:0000255|PROSITE-Pro…
Adenylate cyclase type 2 (EC 4.6.1.1) (ATP pyrophosphate-lyase 2) (Adenylate cyclase type II) (Adenylyl cyclase 2)	ADCY2 KIAA1060	METAL 295 295 Magnesium 1; catalytic. {ECO:0000255|PROSITE-ProRule:PRU00099}.; METAL 295 295 Magnesium 2; catalytic. {ECO:0000255|PROSITE-ProRule:PRU00099}.; METAL 296 296 Magnesium 2; via carbonyl oxygen; catalytic. {ECO:0000255|PROSITE-ProRule:PRU00099}.; METAL 339 339 Magnesium 1; catalytic. {ECO:0000255|PROSITE-ProRule:PRU00099}.; METAL 339 339 Magnesium 2; catalytic. {ECO:0000255|PROSITE-Pro…
Adenylate cyclase type 3 (EC 4.6.1.1) (ATP pyrophosphate-lyase 3) (Adenylate cyclase type III) (AC-III) (Adenylate cyclase, olfactive type) (Adenylyl cyclase 3) (AC3)	ADCY3 KIAA0511	METAL 324 324 Magnesium 1; catalytic. {ECO:0000255|PROSITE-ProRule:PRU00099}.; METAL 324 324 Magnesium 2; catalytic. {ECO:0000255|PROSITE-ProRule:PRU00099}.; METAL 325 325 Magnesium 2; via carbonyl oxygen; catalytic. {ECO:0000255|PROSITE-ProRule:PRU00099}.; METAL 368 368 Magnesium 1; catalytic. {ECO:0000255|PROSITE-ProRule:PRU00099}.; METAL 368 368 Magnesium 2; catalytic. {ECO:0000255|PROSITE-Pro…
Adenylate cyclase type 4 (EC 4.6.1.1) (ATP pyrophosphate-lyase 4) (Adenylate cyclase type IV) (Adenylyl cyclase 4)	ADCY4	METAL 278 278 Magnesium 1; catalytic. {ECO:0000255|PROSITE-ProRule:PRU00099}.; METAL 278 278 Magnesium 2; catalytic. {ECO:0000255|PROSITE-ProRule:PRU00099}.; METAL 279 279 Magnesium 2; via carbonyl oxygen; catalytic. {ECO:0000255|PROSITE-ProRule:PRU00099}.; METAL 322 322 Magnesium 1; catalytic. {ECO:0000255|PROSITE-ProRule:PRU00099}.; METAL 322 322 Magnesium 2; catalytic. {ECO:0000255|PROSITE-Pro…
Adenylate cyclase type 5 (EC 4.6.1.1) (ATP pyrophosphate-lyase 5) (Adenylate cyclase type V) (Adenylyl cyclase 5) (AC5)	ADCY5	METAL 474 474 Magnesium 1; catalytic. {ECO:0000255|PROSITE-ProRule:PRU00099}.; METAL 474 474 Magnesium 2; catalytic. {ECO:0000255|PROSITE-ProRule:PRU00099}.; METAL 475 475 Magnesium 2; via carbonyl oxygen; catalytic. {ECO:0000255|PROSITE-ProRule:PRU00099}.; METAL 518 518 Magnesium 1; catalytic. {ECO:0000255|PROSITE-ProRule:PRU00099}.; METAL 518 518 Magnesium 2; catalytic. {ECO:0000255|PROSITE-Pro…
Adenylate cyclase type 6 (EC 4.6.1.1) (ATP pyrophosphate-lyase 6) (Adenylate cyclase type VI) (Adenylyl cyclase 6) (Ca(2+)-inhibitable adenylyl cyclase)	ADCY6 KIAA0422	METAL 384 384 Magnesium 1; catalytic. {ECO:0000255|PROSITE-ProRule:PRU00099}.; METAL 384 384 Magnesium 2; catalytic. {ECO:0000255|PROSITE-ProRule:PRU00099}.; METAL 385 385 Magnesium 2; via carbonyl oxygen; catalytic. {ECO:0000255|PROSITE-ProRule:PRU00099}.; METAL 428 428 Magnesium 1; catalytic. {ECO:0000255|PROSITE-ProRule:PRU00099}.; METAL 428 428 Magnesium 2; catalytic. {ECO:0000255|PROSITE-Pro…
Adenylate cyclase type 7 (EC 4.6.1.1) (ATP pyrophosphate-lyase 7) (Adenylate cyclase type VII) (Adenylyl cyclase 7)	ADCY7 KIAA0037	METAL 284 284 Magnesium 1; catalytic. {ECO:0000255|PROSITE-ProRule:PRU00099}.; METAL 284 284 Magnesium 2; catalytic. {ECO:0000255|PROSITE-ProRule:PRU00099}.; METAL 285 285 Magnesium 2; via carbonyl oxygen; catalytic. {ECO:0000255|PROSITE-ProRule:PRU00099}.; METAL 328 328 Magnesium 1; catalytic. {ECO:0000255|PROSITE-ProRule:PRU00099}.; METAL 328 328 Magnesium 2; catalytic. {ECO:0000255|PROSITE-Pro…
Adenylate cyclase type 8 (EC 4.6.1.1) (ATP pyrophosphate-lyase 8) (Adenylate cyclase type VIII) (Adenylyl cyclase 8) (AC8) (Ca(2+)/calmodulin-activated adenylyl cyclase)	ADCY8	METAL 419 419 Magnesium 1; catalytic. {ECO:0000255|PROSITE-ProRule:PRU00099}.; METAL 419 419 Magnesium 2; catalytic. {ECO:0000255|PROSITE-ProRule:PRU00099}.; METAL 420 420 Magnesium 2; via carbonyl oxygen; catalytic. {ECO:0000255|PROSITE-ProRule:PRU00099}.; METAL 463 463 Magnesium 1; catalytic. {ECO:0000255|PROSITE-ProRule:PRU00099}.; METAL 463 463 Magnesium 2; catalytic. {ECO:0000255|PROSITE-Pro…
Adenylate cyclase type 9 (EC 4.6.1.1) (ATP pyrophosphate-lyase 9) (Adenylate cyclase type IX) (ACIX) (Adenylyl cyclase 9) (AC9)	ADCY9 KIAA0520	METAL 399 399 Magnesium 1; catalytic. {ECO:0000255|PROSITE-ProRule:PRU00099}.; METAL 399 399 Magnesium 2; catalytic. {ECO:0000255|PROSITE-ProRule:PRU00099}.; METAL 400 400 Magnesium 2; via carbonyl oxygen; catalytic. {ECO:0000255|PROSITE-ProRule:PRU00099}.; METAL 443 443 Magnesium 1; catalytic. {ECO:0000255|PROSITE-ProRule:PRU00099}.; METAL 443 443 Magnesium 2; catalytic. {ECO:0000255|PROSITE-Pro…
1,2-dihydroxy-3-keto-5-methylthiopentene dioxygenase (EC 1.13.11.54) (Acireductone dioxygenase (Fe(2+)-requiring)) (ARD) (Fe-ARD) (Membrane-type 1 matrix metalloproteinase cytoplasmic tail-binding protein 1) (MTCBP-1) (Submergence-induced protein-like factor) (Sip-L)	ADI1 MTCBP1 HMFT1638	METAL 88 88 Iron or nickel. {ECO:0000255|HAMAP-Rule:MF_03154}.; METAL 90 90 Iron or nickel. {ECO:0000255|HAMAP-Rule:MF_03154}.; METAL 94 94 Iron or nickel. {ECO:0000255|HAMAP-Rule:MF_03154}.; METAL 133 133 Iron or nickel. {ECO:0000255|HAMAP-Rule:MF_03154}.
Adenosine kinase (AK) (EC 2.7.1.20) (Adenosine 5'-phosphotransferase)	ADK	METAL 49 49 Magnesium 1.; METAL 147 147 Magnesium 2.; METAL 148 148 Magnesium 2.
Adenylosuccinate synthetase isozyme 2 (AMPSase 2) (AdSS 2) (EC 6.3.4.4) (Adenylosuccinate synthetase, acidic isozyme) (Adenylosuccinate synthetase, liver isozyme) (L-type adenylosuccinate synthetase) (IMP--aspartate ligase 2)	ADSS ADSS2	METAL 40 40 Magnesium. {ECO:0000255|HAMAP-Rule:MF_03127}.; METAL 67 67 Magnesium; via carbonyl oxygen. {ECO:0000255|HAMAP-Rule:MF_03127}.
Adenylosuccinate synthetase isozyme 1 (AMPSase 1) (AdSS 1) (EC 6.3.4.4) (Adenylosuccinate synthetase, basic isozyme) (Adenylosuccinate synthetase, muscle isozyme) (M-type adenylosuccinate synthetase) (IMP--aspartate ligase 1)	ADSSL1 ADSS1	METAL 43 43 Magnesium. {ECO:0000255|HAMAP-Rule:MF_03126}.; METAL 70 70 Magnesium; via carbonyl oxygen. {ECO:0000255|HAMAP-Rule:MF_03126}.
Agmatinase, mitochondrial (EC 3.5.3.11) (Agmatine ureohydrolase) (AUH)	AGMAT	METAL 162 162 Manganese 1. {ECO:0000255|PROSITE-ProRule:PRU00742}.; METAL 185 185 Manganese 1. {ECO:0000255|PROSITE-ProRule:PRU00742}.; METAL 185 185 Manganese 2. {ECO:0000255|PROSITE-ProRule:PRU00742}.; METAL 187 187 Manganese 2. {ECO:0000255|PROSITE-ProRule:PRU00742}.; METAL 189 189 Manganese 1. {ECO:0000255|PROSITE-ProRule:PRU00742}.; METAL 276 276 Manganese 1. {ECO:0000255|PROSITE-ProRule:PRU…
Probable imidazolonepropionase (EC 3.5.2.7) (Amidohydrolase domain-containing protein 1)	AMDHD1 HMFT1272	METAL 87 87 Zinc or iron. {ECO:0000250}.; METAL 89 89 Zinc or iron. {ECO:0000250}.; METAL 260 260 Zinc or iron. {ECO:0000250}.; METAL 334 334 Zinc or iron. {ECO:0000250}.
AMP deaminase 1 (EC 3.5.4.6) (AMP deaminase isoform M) (Myoadenylate deaminase)	AMPD1	METAL 336 336 Zinc; catalytic. {ECO:0000250}.; METAL 338 338 Zinc; catalytic. {ECO:0000250}.; METAL 605 605 Zinc; catalytic. {ECO:0000250}.; METAL 682 682 Zinc; catalytic. {ECO:0000250}.
AMP deaminase 2 (EC 3.5.4.6) (AMP deaminase isoform L)	AMPD2	METAL 418 418 Zinc; catalytic. {ECO:0000250}.; METAL 420 420 Zinc; catalytic. {ECO:0000250}.; METAL 687 687 Zinc; catalytic. {ECO:0000250}.; METAL 764 764 Zinc; catalytic. {ECO:0000250}.
AMP deaminase 3 (EC 3.5.4.6) (AMP deaminase isoform E) (Erythrocyte AMP deaminase)	AMPD3	METAL 317 317 Zinc; catalytic. {ECO:0000250}.; METAL 319 319 Zinc; catalytic. {ECO:0000250}.; METAL 586 586 Zinc; catalytic. {ECO:0000250}.; METAL 663 663 Zinc; catalytic. {ECO:0000250}.
Anaphase-promoting complex subunit 11 (APC11) (Cyclosome subunit 11) (Hepatocellular carcinoma-associated RING finger protein)	ANAPC11 HSPC214	METAL 23 23 Zinc 1. {ECO:0000250}.; METAL 26 26 Zinc 1. {ECO:0000250}.; METAL 34 34 Zinc 3. {ECO:0000250}.; METAL 37 37 Zinc 3. {ECO:0000250}.; METAL 44 44 Zinc 3. {ECO:0000250}.; METAL 51 51 Zinc 2. {ECO:0000250}.; METAL 53 53 Zinc 2. {ECO:0000250}.; METAL 56 56 Zinc 1. {ECO:0000250}.; METAL 58 58 Zinc 3. {ECO:0000250}.; METAL 59 59 Zinc 1. {ECO:0000250}.; METAL 73 73 Zinc 2. {ECO:0000250}.; MET…
Angiopoietin-2 (ANG-2)	ANGPT2	METAL 429 429 Calcium. {ECO:0000244|PDB:1Z3U, ECO:0000269|PubMed:15893672, ECO:0000269|PubMed:16732286}.; METAL 431 431 Calcium. {ECO:0000244|PDB:1Z3U, ECO:0000269|PubMed:15893672, ECO:0000269|PubMed:16732286}.; METAL 433 433 Calcium; via carbonyl oxygen. {ECO:0000244|PDB:1Z3U, ECO:0000269|PubMed:15893672, ECO:0000269|PubMed:16732286}.; METAL 435 435 Calcium; via carbonyl oxygen. {ECO:0000244|PDB…
Methylthioribulose-1-phosphate dehydratase (MTRu-1-P dehydratase) (EC 4.2.1.109) (APAF1-interacting protein) (hAPIP)	APIP CGI-29	METAL 115 115 Zinc; via tele nitrogen. {ECO:0000244|PDB:4M6R, ECO:0000255|HAMAP-Rule:MF_03116, ECO:0000305|PubMed:24367089}.; METAL 117 117 Zinc; via tele nitrogen. {ECO:0000244|PDB:4M6R, ECO:0000255|HAMAP-Rule:MF_03116, ECO:0000305|PubMed:24367089}.; METAL 195 195 Zinc; via tele nitrogen. {ECO:0000244|PDB:4M6R, ECO:0000255|HAMAP-Rule:MF_03116, ECO:0000305|PubMed:24367089}.
Serine/threonine-protein kinase A-Raf (EC 2.7.11.1) (Proto-oncogene A-Raf) (Proto-oncogene A-Raf-1) (Proto-oncogene Pks)	ARAF ARAF1 PKS PKS2	METAL 99 99 Zinc 1. {ECO:0000250}.; METAL 112 112 Zinc 2. {ECO:0000250}.; METAL 115 115 Zinc 2. {ECO:0000250}.; METAL 125 125 Zinc 1. {ECO:0000250}.; METAL 128 128 Zinc 1. {ECO:0000250}.; METAL 133 133 Zinc 2. {ECO:0000250}.; METAL 136 136 Zinc 2. {ECO:0000250}.; METAL 144 144 Zinc 1. {ECO:0000250}.
Arginase-1 (EC 3.5.3.1) (Liver-type arginase) (Type I arginase)	ARG1	METAL 101 101 Manganese 1. {ECO:0000244|PDB:1WVA, ECO:0000244|PDB:1WVB, ECO:0000244|PDB:2AEB, ECO:0000244|PDB:2PHA, ECO:0000244|PDB:2PHO, ECO:0000244|PDB:2PLL, ECO:0000244|PDB:2ZAV, ECO:0000244|PDB:3DJ8, ECO:0000244|PDB:3E6K, ECO:0000244|PDB:3E6V, ECO:0000244|PDB:3F80, ECO:0000244|PDB:3GMZ, ECO:0000244|PDB:3GN0, ECO:0000244|PDB:3KV2, ECO:0000244|PDB:3LP4, ECO:0000244|PDB:3LP7, ECO:0000244|PDB:3MF…
Arginase-2, mitochondrial (EC 3.5.3.1) (Kidney-type arginase) (Non-hepatic arginase) (Type II arginase)	ARG2	METAL 120 120 Manganese 1. {ECO:0000244|PDB:1PQ3, ECO:0000244|PDB:4HZE, ECO:0000244|PDB:4I06, ECO:0000244|PDB:4IE2, ECO:0000244|PDB:4IE3, ECO:0000244|PDB:4IXU, ECO:0000244|PDB:4IXV, ECO:0000269|PubMed:12859189}.; METAL 143 143 Manganese 1. {ECO:0000244|PDB:1PQ3, ECO:0000244|PDB:4HZE, ECO:0000244|PDB:4I06, ECO:0000244|PDB:4IE2, ECO:0000244|PDB:4IE3, ECO:0000244|PDB:4IXU, ECO:0000244|PDB:4IXV, ECO:…
Sarcoplasmic/endoplasmic reticulum calcium ATPase 1 (SERCA1) (SR Ca(2+)-ATPase 1) (EC 3.6.3.8) (Calcium pump 1) (Calcium-transporting ATPase sarcoplasmic reticulum type, fast twitch skeletal muscle isoform) (Endoplasmic reticulum class 1/2 Ca(2+) ATPase)	ATP2A1	METAL 304 304 Calcium 2; via carbonyl oxygen. {ECO:0000250|UniProtKB:P04191}.; METAL 305 305 Calcium 2; via carbonyl oxygen. {ECO:0000250|UniProtKB:P04191}.; METAL 307 307 Calcium 2; via carbonyl oxygen. {ECO:0000250|UniProtKB:P04191}.; METAL 309 309 Calcium 2. {ECO:0000250|UniProtKB:P04191}.; METAL 703 703 Magnesium. {ECO:0000250}.; METAL 707 707 Magnesium. {ECO:0000250}.; METAL 768 768 Calcium …
Sarcoplasmic/endoplasmic reticulum calcium ATPase 2 (SERCA2) (SR Ca(2+)-ATPase 2) (EC 3.6.3.8) (Calcium pump 2) (Calcium-transporting ATPase sarcoplasmic reticulum type, slow twitch skeletal muscle isoform) (Endoplasmic reticulum class 1/2 Ca(2+) ATPase)	ATP2A2 ATP2B	METAL 304 304 Calcium 2; via carbonyl oxygen. {ECO:0000250|UniProtKB:P04191}.; METAL 305 305 Calcium 2; via carbonyl oxygen. {ECO:0000250|UniProtKB:P04191}.; METAL 307 307 Calcium 2; via carbonyl oxygen. {ECO:0000250|UniProtKB:P04191}.; METAL 309 309 Calcium 2. {ECO:0000250|UniProtKB:P04191}.; METAL 702 702 Magnesium. {ECO:0000250}.; METAL 706 706 Magnesium. {ECO:0000250}.; METAL 767 767 Calcium …
Sarcoplasmic/endoplasmic reticulum calcium ATPase 3 (SERCA3) (SR Ca(2+)-ATPase 3) (EC 3.6.3.8) (Calcium pump 3)	ATP2A3	METAL 304 304 Calcium 2; via carbonyl oxygen. {ECO:0000250|UniProtKB:P04191}.; METAL 305 305 Calcium 2; via carbonyl oxygen. {ECO:0000250|UniProtKB:P04191}.; METAL 307 307 Calcium 2; via carbonyl oxygen. {ECO:0000250|UniProtKB:P04191}.; METAL 309 309 Calcium 2. {ECO:0000250|UniProtKB:P04191}.; METAL 703 703 Magnesium. {ECO:0000250}.; METAL 707 707 Magnesium. {ECO:0000250}.; METAL 768 768 Calcium …
Plasma membrane calcium-transporting ATPase 1 (PMCA1) (EC 3.6.3.8) (Plasma membrane calcium ATPase isoform 1) (Plasma membrane calcium pump isoform 1)	ATP2B1 PMCA1	METAL 797 797 Magnesium. {ECO:0000250}.; METAL 801 801 Magnesium. {ECO:0000250}.
Plasma membrane calcium-transporting ATPase 2 (PMCA2) (EC 3.6.3.8) (Plasma membrane calcium ATPase isoform 2) (Plasma membrane calcium pump isoform 2)	ATP2B2 PMCA2	METAL 820 820 Magnesium. {ECO:0000250}.; METAL 824 824 Magnesium. {ECO:0000250}.
Plasma membrane calcium-transporting ATPase 3 (PMCA3) (EC 3.6.3.8) (Plasma membrane calcium ATPase isoform 3) (Plasma membrane calcium pump isoform 3)	ATP2B3	METAL 794 794 Magnesium. {ECO:0000250}.; METAL 798 798 Magnesium. {ECO:0000250}.
Plasma membrane calcium-transporting ATPase 4 (PMCA4) (EC 3.6.3.8) (Matrix-remodeling-associated protein 1) (Plasma membrane calcium ATPase isoform 4) (Plasma membrane calcium pump isoform 4)	ATP2B4 ATP2B2 MXRA1	METAL 785 785 Magnesium. {ECO:0000250}.; METAL 789 789 Magnesium. {ECO:0000250}.
ATP synthase subunit s, mitochondrial (ATP synthase-coupling factor B) (FB) (Mitochondrial ATP synthase regulatory component factor B)	ATP5S ATPW	METAL 74 74 Magnesium; via carbonyl oxygen. {ECO:0000250}.; METAL 108 108 Magnesium. {ECO:0000250}.
Beta-1,4-galactosyltransferase 1 (Beta-1,4-GalTase 1) (Beta4Gal-T1) (b4Gal-T1) (EC 2.4.1.-) (UDP-Gal:beta-GlcNAc beta-1,4-galactosyltransferase 1) (UDP-galactose:beta-N-acetylglucosamine beta-1,4-galactosyltransferase 1) [Cleaved into: Processed beta-1,4-galactosyltransferase 1] [Includes: Lactose synthase A protein (EC 2.4.1.22); N-acetyllactosamine synthase (EC 2.4.1.90) (Nal synthase); Beta-N-…	B4GALT1 GGTB2	METAL 250 250 Manganese.; METAL 343 343 Manganese; via tele nitrogen.
Beta-1,4-galactosyltransferase 2 (Beta-1,4-GalTase 2) (Beta4Gal-T2) (b4Gal-T2) (EC 2.4.1.-) (UDP-Gal:beta-GlcNAc beta-1,4-galactosyltransferase 2) (UDP-galactose:beta-N-acetylglucosamine beta-1,4-galactosyltransferase 2) [Includes: Lactose synthase A protein (EC 2.4.1.22); N-acetyllactosamine synthase (EC 2.4.1.90) (Nal synthase); Beta-N-acetylglucosaminylglycopeptide beta-1,4-galactosyltransfera…	B4GALT2	METAL 218 218 Manganese. {ECO:0000250}.; METAL 311 311 Manganese; via tele nitrogen. {ECO:0000250}.
Beta-1,4-galactosyltransferase 3 (Beta-1,4-GalTase 3) (Beta4Gal-T3) (b4Gal-T3) (EC 2.4.1.-) (UDP-Gal:beta-GlcNAc beta-1,4-galactosyltransferase 3) (UDP-galactose:beta-N-acetylglucosamine beta-1,4-galactosyltransferase 3) [Includes: N-acetyllactosamine synthase (EC 2.4.1.90) (Nal synthase); Beta-N-acetylglucosaminylglycopeptide beta-1,4-galactosyltransferase (EC 2.4.1.38); Beta-N-acetylglucosaminy…	B4GALT3	METAL 197 197 Manganese. {ECO:0000250}.; METAL 291 291 Manganese; via tele nitrogen. {ECO:0000250}.
Beta-1,4-galactosyltransferase 4 (Beta-1,4-GalTase 4) (Beta4Gal-T4) (b4Gal-T4) (EC 2.4.1.-) (UDP-Gal:beta-GlcNAc beta-1,4-galactosyltransferase 4) (UDP-galactose:beta-N-acetylglucosamine beta-1,4-galactosyltransferase 4) [Includes: N-acetyllactosamine synthase (EC 2.4.1.90) (Nal synthase); Lactotriaosylceramide beta-1,4-galactosyltransferase (EC 2.4.1.275) (Beta-N-acetylglucosaminyl-glycolipid be…	B4GALT4 UNQ552/PRO1109	METAL 196 196 Manganese. {ECO:0000250}.; METAL 289 289 Manganese; via tele nitrogen. {ECO:0000250}.
Beta-1,4-galactosyltransferase 5 (Beta-1,4-GalTase 5) (Beta4Gal-T5) (b4Gal-T5) (EC 2.4.1.-) (Beta-1,4-GalT II) (UDP-Gal:beta-GlcNAc beta-1,4-galactosyltransferase 5) (UDP-galactose:beta-N-acetylglucosamine beta-1,4-galactosyltransferase 5)	B4GALT5	METAL 236 236 Manganese. {ECO:0000250}.; METAL 329 329 Manganese; via tele nitrogen. {ECO:0000250}.
Beta-1,4-galactosyltransferase 6 (Beta-1,4-GalTase 6) (Beta4Gal-T6) (b4Gal-T6) (UDP-Gal:beta-GlcNAc beta-1,4-galactosyltransferase 6) (UDP-galactose:beta-N-acetylglucosamine beta-1,4-galactosyltransferase 6) [Includes: Glucosylceramide beta-1,4-galactosyltransferase (EC 2.4.1.274) (Lactosylceramide synthase) (LacCer synthase) (UDP-Gal:glucosylceramide beta-1,4-galactosyltransferase)]	B4GALT6	METAL 230 230 Manganese. {ECO:0000250}.; METAL 323 323 Manganese; via tele nitrogen. {ECO:0000250}.
Bcl-2 homologous antagonist/killer (Apoptosis regulator BAK) (Bcl-2-like protein 7) (Bcl2-L-7)	BAK1 BAK BCL2L7 CDN1	METAL 160 160 Zinc; shared with dimeric partner.; METAL 164 164 Zinc; shared with dimeric partner.
Gamma-butyrobetaine dioxygenase (EC 1.14.11.1) (Gamma-butyrobetaine hydroxylase) (Gamma-BBH) (Gamma-butyrobetaine,2-oxoglutarate dioxygenase)	BBOX1 BBH BBOX	METAL 38 38 Zinc.; METAL 40 40 Zinc.; METAL 43 43 Zinc.; METAL 82 82 Zinc.; METAL 202 202 Iron; catalytic. {ECO:0000305}.; METAL 204 204 Iron; catalytic. {ECO:0000305}.; METAL 347 347 Iron; catalytic. {ECO:0000305}.
2-oxoisovalerate dehydrogenase subunit alpha, mitochondrial (EC 1.2.4.4) (Branched-chain alpha-keto acid dehydrogenase E1 component alpha chain) (BCKDE1A) (BCKDH E1-alpha)	BCKDHA	METAL 206 206 Potassium.; METAL 211 211 Potassium.; METAL 212 212 Potassium.
Baculoviral IAP repeat-containing protein 2 (EC 2.3.2.27) (Cellular inhibitor of apoptosis 1) (C-IAP1) (IAP homolog B) (Inhibitor of apoptosis protein 2) (hIAP-2) (hIAP2) (RING finger protein 48) (RING-type E3 ubiquitin transferase BIRC2) (TNFR2-TRAF-signaling complex protein 2)	BIRC2 API1 MIHB RNF48	METAL 306 306 Zinc.; METAL 309 309 Zinc.; METAL 326 326 Zinc.; METAL 333 333 Zinc.
Baculoviral IAP repeat-containing protein 5 (Apoptosis inhibitor 4) (Apoptosis inhibitor survivin)	BIRC5 API4 IAP4	METAL 57 57 Zinc.; METAL 60 60 Zinc.; METAL 77 77 Zinc.; METAL 84 84 Zinc.
Cytoplasmic tyrosine-protein kinase BMX (EC 2.7.10.2) (Bone marrow tyrosine kinase gene in chromosome X protein) (Epithelial and endothelial tyrosine kinase) (ETK) (NTK38)	BMX	METAL 121 121 Zinc. {ECO:0000250}.; METAL 132 132 Zinc. {ECO:0000250}.; METAL 133 133 Zinc. {ECO:0000250}.; METAL 143 143 Zinc. {ECO:0000250}.
Serine/threonine-protein kinase B-raf (EC 2.7.11.1) (Proto-oncogene B-Raf) (p94) (v-Raf murine sarcoma viral oncogene homolog B1)	BRAF BRAF1 RAFB1	METAL 235 235 Zinc 1. {ECO:0000250}.; METAL 248 248 Zinc 2. {ECO:0000250}.; METAL 251 251 Zinc 2. {ECO:0000250}.; METAL 261 261 Zinc 1. {ECO:0000250}.; METAL 264 264 Zinc 1. {ECO:0000250}.; METAL 269 269 Zinc 2. {ECO:0000250}.; METAL 272 272 Zinc 2. {ECO:0000250}.; METAL 280 280 Zinc 1. {ECO:0000250}.
Voltage-dependent T-type calcium channel subunit alpha-1H (Low-voltage-activated calcium channel alpha1 3.2 subunit) (Voltage-gated calcium channel subunit alpha Cav3.2)	CACNA1H	METAL 140 140 Zinc.; METAL 189 189 Zinc.; METAL 191 191 Zinc.
Voltage-dependent calcium channel subunit alpha-2/delta-2 (Voltage-gated calcium channel subunit alpha-2/delta-2) [Cleaved into: Voltage-dependent calcium channel subunit alpha-2-2; Voltage-dependent calcium channel subunit delta-2]	CACNA2D2 KIAA0558	METAL 297 297 Divalent metal cation. {ECO:0000250}.; METAL 299 299 Divalent metal cation. {ECO:0000250}.; METAL 301 301 Divalent metal cation. {ECO:0000250}.
CAD protein [Includes: Glutamine-dependent carbamoyl-phosphate synthase (EC 6.3.5.5); Aspartate carbamoyltransferase (EC 2.1.3.2); Dihydroorotase (EC 3.5.2.3)]	CAD	METAL 1471 1471 Zinc 1; via tele nitrogen. {ECO:0000269|PubMed:24332717}.; METAL 1471 1471 Zinc 2; via pros nitrogen. {ECO:0000269|PubMed:24332717}.; METAL 1473 1473 Zinc 1; via tele nitrogen. {ECO:0000269|PubMed:24332717}.; METAL 1556 1556 Zinc 1; via carbamate group. {ECO:0000269|PubMed:24332717}.; METAL 1556 1556 Zinc 3; via carbamate group. {ECO:0000269|PubMed:24332717}.; METAL 1590 1590 Zinc…
Calreticulin (CRP55) (Calregulin) (Endoplasmic reticulum resident protein 60) (ERp60) (HACBP) (grp60)	CALR CRTC	METAL 26 26 Calcium; via carbonyl oxygen.; METAL 62 62 Calcium; via carbonyl oxygen.; METAL 64 64 Calcium; via carbonyl oxygen.; METAL 328 328 Calcium.
Calnexin (IP90) (Major histocompatibility complex class I antigen-binding protein p88) (p90)	CANX	METAL 74 74 Calcium; via carbonyl oxygen. {ECO:0000250}.; METAL 117 117 Calcium; via carbonyl oxygen. {ECO:0000250}.; METAL 436 436 Calcium. {ECO:0000250}.
Cysteine--tRNA ligase, cytoplasmic (EC 6.1.1.16) (Cysteinyl-tRNA synthetase) (CysRS)	CARS	METAL 55 55 Zinc. {ECO:0000250}.; METAL 348 348 Zinc. {ECO:0000250}.; METAL 373 373 Zinc. {ECO:0000250}.; METAL 377 377 Zinc. {ECO:0000250}.
Probable cysteine--tRNA ligase, mitochondrial (EC 6.1.1.16) (Cysteinyl-tRNA synthetase) (CysRS)	CARS2 OK/SW-cl.10	METAL 78 78 Zinc. {ECO:0000250}.; METAL 257 257 Zinc. {ECO:0000250}.; METAL 282 282 Zinc. {ECO:0000250}.; METAL 286 286 Zinc. {ECO:0000250}.
Catalase (EC 1.11.1.6)	CAT	METAL 358 358 Iron (heme axial ligand).
Cytidine deaminase (EC 3.5.4.5) (Cytidine aminohydrolase)	CDA CDD	METAL 65 65 Zinc; catalytic.; METAL 99 99 Zinc; catalytic.; METAL 102 102 Zinc; catalytic.
Cadherin-1 (CAM 120/80) (Epithelial cadherin) (E-cadherin) (Uvomorulin) (CD antigen CD324) [Cleaved into: E-Cad/CTF1; E-Cad/CTF2; E-Cad/CTF3]	CDH1 CDHE UVO	METAL 257 257 Calcium 1.; METAL 257 257 Calcium 2.; METAL 288 288 Calcium 3.
Cyclin-dependent kinase 2 (EC 2.7.11.22) (Cell division protein kinase 2) (p33 protein kinase)	CDK2 CDKN2	METAL 132 132 Magnesium. {ECO:0000269|PubMed:21565702}.; METAL 145 145 Magnesium. {ECO:0000269|PubMed:21565702}.
Collagen alpha-1(I) chain (Alpha-1 type I collagen)	COL1A1	METAL 1277 1277 Calcium. {ECO:0000250}.; METAL 1279 1279 Calcium. {ECO:0000250}.; METAL 1280 1280 Calcium; via carbonyl oxygen. {ECO:0000250}.; METAL 1282 1282 Calcium; via carbonyl oxygen. {ECO:0000250}.; METAL 1285 1285 Calcium. {ECO:0000250}.
Collagen alpha-2(I) chain (Alpha-2 type I collagen)	COL1A2	METAL 1181 1181 Calcium. {ECO:0000250}.; METAL 1183 1183 Calcium. {ECO:0000250}.; METAL 1184 1184 Calcium; via carbonyl oxygen. {ECO:0000250}.; METAL 1186 1186 Calcium; via carbonyl oxygen. {ECO:0000250}.; METAL 1189 1189 Calcium. {ECO:0000250}.
Collagen alpha-1(IX) chain	COL9A1	METAL 213 213 Zinc.; METAL 215 215 Zinc.; METAL 253 253 Zinc.
Carboxypeptidase D (EC 3.4.17.22) (Metallocarboxypeptidase D) (gp180)	CPD	METAL 139 139 Zinc 1; catalytic. {ECO:0000250|UniProtKB:P19222}.; METAL 142 142 Zinc 1; catalytic. {ECO:0000250|UniProtKB:P19222}.; METAL 257 257 Zinc 1; catalytic. {ECO:0000250|UniProtKB:P19222}.; METAL 564 564 Zinc 2; catalytic. {ECO:0000250|UniProtKB:P00730}.; METAL 567 567 Zinc 2; catalytic. {ECO:0000250|UniProtKB:P00730}.; METAL 671 671 Zinc 2; catalytic. {ECO:0000250|UniProtKB:P00730}.
Casein kinase II subunit beta (CK II beta) (Phosvitin) (Protein G5a)	CSNK2B CK2N G5A	METAL 109 109 Zinc.; METAL 114 114 Zinc.; METAL 137 137 Zinc.; METAL 140 140 Zinc.
Cytochrome b5 (Microsomal cytochrome b5 type A) (MCB5)	CYB5A CYB5	METAL 44 44 Iron (heme axial ligand).; METAL 68 68 Iron (heme axial ligand).
Cytochrome c	CYCS CYC	METAL 19 19 Iron (heme axial ligand).; METAL 81 81 Iron (heme axial ligand).
Lanosterol 14-alpha demethylase (LDM) (EC 1.14.13.70) (CYPLI) (Cytochrome P450 51A1) (Cytochrome P450-14DM) (Cytochrome P45014DM) (Cytochrome P450LI) (Sterol 14-alpha demethylase)	CYP51A1 CYP51	METAL 449 449 Iron (heme axial ligand).
Dopamine beta-hydroxylase (EC 1.14.17.1) (Dopamine beta-monooxygenase) [Cleaved into: Soluble dopamine beta-hydroxylase]	DBH	METAL 262 262 Copper A. {ECO:0000250}.; METAL 263 263 Copper A. {ECO:0000250}.; METAL 333 333 Copper A. {ECO:0000250}.; METAL 412 412 Copper B. {ECO:0000244|PDB:4ZEL, ECO:0000305|PubMed:27152332}.; METAL 414 414 Copper B. {ECO:0000244|PDB:4ZEL, ECO:0000305|PubMed:27152332}.; METAL 487 487 Copper B. {ECO:0000244|PDB:4ZEL, ECO:0000305|PubMed:27152332}.
Deoxycytidylate deaminase (EC 3.5.4.12) (dCMP deaminase)	DCTD	METAL 84 84 Zinc; catalytic. {ECO:0000269|Ref.10}.; METAL 110 110 Zinc; catalytic. {ECO:0000269|Ref.10}.; METAL 113 113 Zinc; catalytic. {ECO:0000269|Ref.10}.
DNA replication ATP-dependent helicase/nuclease DNA2 (hDNA2) (DNA replication ATP-dependent helicase-like homolog) [Includes: DNA replication nuclease DNA2 (EC 3.1.-.-); DNA replication ATP-dependent helicase DNA2 (EC 3.6.4.12)]	DNA2 DNA2L KIAA0083	METAL 136 136 Iron-sulfur (4Fe-4S). {ECO:0000250}.; METAL 393 393 Iron-sulfur (4Fe-4S). {ECO:0000250}.; METAL 396 396 Iron-sulfur (4Fe-4S). {ECO:0000250}.; METAL 402 402 Iron-sulfur (4Fe-4S). {ECO:0000250}.
Deoxyhypusine hydroxylase (hDOHH) (EC 1.14.99.29) (Deoxyhypusine dioxygenase) (Deoxyhypusine monooxygenase) (HEAT-like repeat-containing protein 1)	DOHH HLRC1	METAL 56 56 Iron 1.; METAL 57 57 Iron 1.; METAL 89 89 Iron 1.; METAL 90 90 Iron 1.; METAL 207 207 Iron 2.; METAL 208 208 Iron 2.; METAL 240 240 Iron 2.; METAL 241 241 Iron 2.
Dihydropyrimidine dehydrogenase [NADP(+)] (DHPDHase) (DPD) (EC 1.3.1.2) (Dihydrothymine dehydrogenase) (Dihydrouracil dehydrogenase)	DPYD	METAL 79 79 Iron-sulfur 1 (4Fe-4S). {ECO:0000250}.; METAL 82 82 Iron-sulfur 1 (4Fe-4S). {ECO:0000250}.; METAL 87 87 Iron-sulfur 1 (4Fe-4S). {ECO:0000250}.; METAL 91 91 Iron-sulfur 2 (4Fe-4S). {ECO:0000250}.; METAL 130 130 Iron-sulfur 2 (4Fe-4S). {ECO:0000250}.; METAL 136 136 Iron-sulfur 2 (4Fe-4S). {ECO:0000250}.; METAL 140 140 Iron-sulfur 1 (4Fe-4S). {ECO:0000250}.; METAL 156 156 Iron-sulfur 2 (…
Dihydropyrimidinase (DHP) (DHPase) (EC 3.5.2.2) (Dihydropyrimidine amidohydrolase) (Hydantoinase)	DPYS	METAL 67 67 Zinc 1. {ECO:0000244|PDB:2VR2, ECO:0000269|Ref.5}.; METAL 69 69 Zinc 1. {ECO:0000244|PDB:2VR2, ECO:0000269|Ref.5}.; METAL 159 159 Zinc 1; via carbamate group. {ECO:0000244|PDB:2VR2, ECO:0000269|Ref.5}.; METAL 159 159 Zinc 2; via carbamate group. {ECO:0000244|PDB:2VR2, ECO:0000269|Ref.5}.; METAL 192 192 Zinc 2. {ECO:0000244|PDB:2VR2, ECO:0000269|Ref.5}.; METAL 248 248 Zinc 2. {ECO:0000…
ER degradation-enhancing alpha-mannosidase-like protein 3 (EC 3.2.1.113) (Alpha-1,2-mannosidase EDEM3)	EDEM3 C1orf22	METAL 491 491 Calcium. {ECO:0000250|UniProtKB:P32906}.
Alpha-enolase (EC 4.2.1.11) (2-phospho-D-glycerate hydro-lyase) (C-myc promoter-binding protein) (Enolase 1) (MBP-1) (MPB-1) (Non-neural enolase) (NNE) (Phosphopyruvate hydratase) (Plasminogen-binding protein)	ENO1 ENO1L1 MBPB1 MPB1	METAL 40 40 Magnesium 1.; METAL 245 245 Magnesium 2.; METAL 293 293 Magnesium 2.; METAL 318 318 Magnesium 2.
Gamma-enolase (EC 4.2.1.11) (2-phospho-D-glycerate hydro-lyase) (Enolase 2) (Neural enolase) (Neuron-specific enolase) (NSE)	ENO2	METAL 245 245 Magnesium.; METAL 293 293 Magnesium.; METAL 318 318 Magnesium.
Beta-enolase (EC 4.2.1.11) (2-phospho-D-glycerate hydro-lyase) (Enolase 3) (Muscle-specific enolase) (MSE) (Skeletal muscle enolase)	ENO3	METAL 245 245 Magnesium. {ECO:0000250}.; METAL 293 293 Magnesium. {ECO:0000250}.; METAL 318 318 Magnesium. {ECO:0000250}.
Enolase-phosphatase E1 (EC 3.1.3.77) (2,3-diketo-5-methylthio-1-phosphopentane phosphatase) (MASA homolog)	ENOPH1 MASA MSTP145	METAL 16 16 Magnesium. {ECO:0000255|HAMAP-Rule:MF_03117, ECO:0000269|PubMed:15843022}.; METAL 18 18 Magnesium; via carbonyl oxygen. {ECO:0000255|HAMAP-Rule:MF_03117, ECO:0000269|PubMed:15843022}.; METAL 212 212 Magnesium. {ECO:0000255|HAMAP-Rule:MF_03117, ECO:0000269|PubMed:15843022}.
Ectonucleotide pyrophosphatase/phosphodiesterase family member 1 (E-NPP 1) (Membrane component chromosome 6 surface marker 1) (Phosphodiesterase I/nucleotide pyrophosphatase 1) (Plasma-cell membrane glycoprotein PC-1) [Includes: Alkaline phosphodiesterase I (EC 3.1.4.1); Nucleotide pyrophosphatase (NPPase) (EC 3.6.1.9) (Nucleotide diphosphatase)]	ENPP1 M6S1 NPPS PC1 PDNP1	METAL 218 218 Zinc 1; catalytic. {ECO:0000250|UniProtKB:P06802}.; METAL 256 256 Zinc 1; catalytic. {ECO:0000250|UniProtKB:P06802}.; METAL 376 376 Zinc 2; catalytic. {ECO:0000250|UniProtKB:P06802}.; METAL 380 380 Zinc 2; via tele nitrogen; catalytic. {ECO:0000250|UniProtKB:P06802}.; METAL 423 423 Zinc 1; catalytic. {ECO:0000250|UniProtKB:P06802}.; METAL 424 424 Zinc 1; via tele nitrogen; catalytic…
Coagulation factor XIII A chain (Coagulation factor XIIIa) (EC 2.3.2.13) (Protein-glutamine gamma-glutamyltransferase A chain) (Transglutaminase A chain)	F13A1 F13A	METAL 437 437 Calcium. {ECO:0000269|PubMed:9988734}.; METAL 439 439 Calcium. {ECO:0000269|PubMed:9988734}.; METAL 486 486 Calcium. {ECO:0000269|PubMed:9988734}.; METAL 491 491 Calcium. {ECO:0000269|PubMed:9988734}.
Coagulation factor V (Activated protein C cofactor) (Proaccelerin, labile factor) [Cleaved into: Coagulation factor V heavy chain; Coagulation factor V light chain]	F5	METAL 139 139 Calcium. {ECO:0000250}.; METAL 140 140 Calcium. {ECO:0000250}.; METAL 1843 1843 Copper. {ECO:0000250}.; METAL 1845 1845 Copper. {ECO:0000250}.
Coagulation factor IX (EC 3.4.21.22) (Christmas factor) (Plasma thromboplastin component) (PTC) [Cleaved into: Coagulation factor IXa light chain; Coagulation factor IXa heavy chain]	F9	METAL 47 47 Calcium 1; via carbonyl oxygen. {ECO:0000244|PDB:1NL0, ECO:0000269|PubMed:14722079}.; METAL 48 48 Calcium 2. {ECO:0000244|PDB:1NL0, ECO:0000269|PubMed:14722079}.; METAL 53 53 Calcium 1; via 4-carboxyglutamate. {ECO:0000244|PDB:1NL0, ECO:0000305|PubMed:14722079}.; METAL 53 53 Calcium 2; via 4-carboxyglutamate. {ECO:0000244|PDB:1NL0, ECO:0000305|PubMed:14722079}.; METAL 54 54 Calcium 2;…
Fumarylacetoacetase (FAA) (EC 3.7.1.2) (Beta-diketonase) (Fumarylacetoacetate hydrolase)	FAH	METAL 126 126 Calcium. {ECO:0000250|UniProtKB:P35505}.; METAL 199 199 Calcium. {ECO:0000250|UniProtKB:P35505}.; METAL 201 201 Calcium. {ECO:0000250|UniProtKB:P35505}.; METAL 233 233 Calcium. {ECO:0000250|UniProtKB:P35505}.; METAL 233 233 Magnesium. {ECO:0000250|UniProtKB:P35505}.; METAL 253 253 Magnesium. {ECO:0000250|UniProtKB:P35505}.; METAL 257 257 Magnesium. {ECO:0000250|UniProtKB:P35505}.
Fructose-1,6-bisphosphatase isozyme 2 (FBPase 2) (EC 3.1.3.11) (D-fructose-1,6-bisphosphate 1-phosphohydrolase 2) (Muscle FBPase)	FBP2	METAL 69 69 Magnesium 1.; METAL 98 98 Magnesium 1.; METAL 98 98 Magnesium 2.; METAL 119 119 Magnesium 2.; METAL 119 119 Magnesium 3.; METAL 121 121 Magnesium 2; via carbonyl oxygen.; METAL 122 122 Magnesium 3.; METAL 281 281 Magnesium 3.
Farnesyl pyrophosphate synthase (FPP synthase) (FPS) (EC 2.5.1.10) ((2E,6E)-farnesyl diphosphate synthase) (Dimethylallyltranstransferase) (EC 2.5.1.1) (Farnesyl diphosphate synthase) (Geranyltranstransferase)	FDPS FPS KIAA1293	METAL 169 169 Magnesium 1.; METAL 169 169 Magnesium 2.; METAL 173 173 Magnesium 1.; METAL 173 173 Magnesium 2.; METAL 309 309 Magnesium 3.
Flap endonuclease 1 (FEN-1) (EC 3.1.-.-) (DNase IV) (Flap structure-specific endonuclease 1) (Maturation factor 1) (MF1) (hFEN-1)	FEN1 RAD2	METAL 34 34 Magnesium 1.; METAL 86 86 Magnesium 1.; METAL 158 158 Magnesium 1.; METAL 160 160 Magnesium 1.; METAL 179 179 Magnesium 2.; METAL 181 181 Magnesium 2.; METAL 233 233 Magnesium 2.
Fibrinogen alpha chain [Cleaved into: Fibrinopeptide A; Fibrinogen alpha chain]	FGA	METAL 791 791 Calcium. {ECO:0000244|PDB:1FZD, ECO:0000269|PubMed:9689040}.; METAL 793 793 Calcium. {ECO:0000244|PDB:1FZD, ECO:0000269|PubMed:9689040}.; METAL 795 795 Calcium; via carbonyl oxygen. {ECO:0000244|PDB:1FZD, ECO:0000269|PubMed:9689040}.; METAL 797 797 Calcium; via carbonyl oxygen. {ECO:0000244|PDB:1FZD, ECO:0000269|PubMed:9689040}.
Fibrinogen gamma chain	FGG PRO2061	METAL 344 344 Calcium. {ECO:0000244|PDB:1FID, ECO:0000269|PubMed:10074346, ECO:0000269|PubMed:19296670, ECO:0000269|PubMed:9016719, ECO:0000269|PubMed:9207064, ECO:0000269|PubMed:9333233, ECO:0000269|PubMed:9628725}.; METAL 346 346 Calcium. {ECO:0000244|PDB:1FID, ECO:0000269|PubMed:10074346, ECO:0000269|PubMed:19296670, ECO:0000269|PubMed:9016719, ECO:0000269|PubMed:9207064, ECO:0000269|PubMed:93…
Ferritin heavy chain (Ferritin H subunit) (EC 1.16.3.1) (Cell proliferation-inducing gene 15 protein) [Cleaved into: Ferritin heavy chain, N-terminally processed]	FTH1 FTH FTHL6 OK/SW-cl.84 PIG15	METAL 28 28 Iron 1.; METAL 63 63 Iron 1.; METAL 63 63 Iron 2.; METAL 66 66 Iron 1.; METAL 108 108 Iron 2.; METAL 142 142 Iron 2.
Ferritin light chain (Ferritin L subunit)	FTL	METAL 54 54 Iron.; METAL 57 57 Iron.; METAL 58 58 Iron.; METAL 61 61 Iron.; METAL 64 64 Iron.
Furin (EC 3.4.21.75) (Dibasic-processing enzyme) (Paired basic amino acid residue-cleaving enzyme) (PACE)	FURIN FUR PACE PCSK3	METAL 115 115 Calcium 1. {ECO:0000250}.; METAL 162 162 Calcium 1. {ECO:0000250}.; METAL 208 208 Calcium 1. {ECO:0000250}.; METAL 258 258 Calcium 2. {ECO:0000250}.; METAL 301 301 Calcium 2. {ECO:0000250}.; METAL 331 331 Calcium 2. {ECO:0000250}.
Trifunctional purine biosynthetic protein adenosine-3 [Includes: Phosphoribosylamine--glycine ligase (EC 6.3.4.13) (Glycinamide ribonucleotide synthetase) (GARS) (Phosphoribosylglycinamide synthetase); Phosphoribosylformylglycinamidine cyclo-ligase (EC 6.3.3.1) (AIR synthase) (AIRS) (Phosphoribosyl-aminoimidazole synthetase); Phosphoribosylglycinamide formyltransferase (EC 2.1.2.2) (5'-phosphorib…	GART PGFT PRGS	METAL 288 288 Manganese. {ECO:0000250}.; METAL 290 290 Manganese. {ECO:0000250}.
Growth arrest-specific protein 6 (GAS-6) (AXL receptor tyrosine kinase ligand)	GAS6 AXLLG	METAL 372 372 Calcium.; METAL 374 374 Calcium; via carbonyl oxygen.; METAL 483 483 Calcium; via carbonyl oxygen.; METAL 699 699 Calcium.
Guanine deaminase (Guanase) (Guanine aminase) (EC 3.5.4.3) (Guanine aminohydrolase) (GAH) (p51-nedasin)	GDA KIAA1258	METAL 82 82 Zinc; via tele nitrogen.; METAL 84 84 Zinc; via tele nitrogen.; METAL 240 240 Zinc; via tele nitrogen.; METAL 330 330 Zinc. {ECO:0000250}.
Geranylgeranyl pyrophosphate synthase (GGPP synthase) (GGPPSase) (EC 2.5.1.-) ((2E,6E)-farnesyl diphosphate synthase) (Dimethylallyltranstransferase) (EC 2.5.1.1) (Farnesyl diphosphate synthase) (Farnesyltranstransferase) (EC 2.5.1.29) (Geranylgeranyl diphosphate synthase) (Geranyltranstransferase) (EC 2.5.1.10)	GGPS1	METAL 64 64 Magnesium 1. {ECO:0000269|PubMed:16698791}.; METAL 64 64 Magnesium 2. {ECO:0000269|PubMed:16698791}.; METAL 68 68 Magnesium 1. {ECO:0000269|PubMed:16698791}.; METAL 68 68 Magnesium 2. {ECO:0000269|PubMed:16698791}.; METAL 188 188 Magnesium 3. {ECO:0000250}.
GMP reductase 1 (GMPR 1) (EC 1.7.1.7) (Guanosine 5'-monophosphate oxidoreductase 1) (Guanosine monophosphate reductase 1)	GMPR GMPR1	METAL 181 181 Potassium; via carbonyl oxygen. {ECO:0000255|HAMAP-Rule:MF_03195, ECO:0000269|Ref.8}.; METAL 183 183 Potassium; via carbonyl oxygen. {ECO:0000255|HAMAP-Rule:MF_03195, ECO:0000269|Ref.8}.; METAL 186 186 Potassium; via carbonyl oxygen. {ECO:0000255|HAMAP-Rule:MF_03195, ECO:0000269|Ref.8}.; METAL 189 189 Potassium. {ECO:0000255|HAMAP-Rule:MF_03195, ECO:0000269|Ref.8}.
GMP reductase 2 (GMPR 2) (EC 1.7.1.7) (Guanosine 5'-monophosphate oxidoreductase 2) (Guanosine monophosphate reductase 2)	GMPR2	METAL 181 181 Potassium; via carbonyl oxygen. {ECO:0000255|HAMAP-Rule:MF_03195}.; METAL 183 183 Potassium; via carbonyl oxygen. {ECO:0000255|HAMAP-Rule:MF_03195}.; METAL 186 186 Potassium; via carbonyl oxygen. {ECO:0000255|HAMAP-Rule:MF_03195}.; METAL 189 189 Potassium. {ECO:0000255|HAMAP-Rule:MF_03195}.
Guanine nucleotide-binding protein subunit alpha-11 (G alpha-11) (G-protein subunit alpha-11) (Guanine nucleotide-binding protein G(y) subunit alpha)	GNA11 GA11	METAL 53 53 Magnesium. {ECO:0000250}.; METAL 186 186 Magnesium. {ECO:0000250}.
Guanine nucleotide-binding protein subunit alpha-12 (G alpha-12) (G-protein subunit alpha-12)	GNA12	METAL 71 71 Magnesium. {ECO:0000250}.; METAL 208 208 Magnesium. {ECO:0000250}.
Guanine nucleotide-binding protein subunit alpha-13 (G alpha-13) (G-protein subunit alpha-13)	GNA13	METAL 62 62 Magnesium. {ECO:0000250}.; METAL 203 203 Magnesium. {ECO:0000250}.
Guanine nucleotide-binding protein subunit alpha-14 (G alpha-14) (G-protein subunit alpha-14)	GNA14	METAL 49 49 Magnesium. {ECO:0000250}.; METAL 182 182 Magnesium. {ECO:0000250}.
Guanine nucleotide-binding protein subunit alpha-15 (G alpha-15) (G-protein subunit alpha-15) (Epididymis tissue protein Li 17E) (Guanine nucleotide-binding protein subunit alpha-16) (G alpha-16) (G-protein subunit alpha-16)	GNA15 GNA16	METAL 56 56 Magnesium. {ECO:0000250}.; METAL 189 189 Magnesium. {ECO:0000250}.
Guanine nucleotide-binding protein G(i) subunit alpha-1 (Adenylate cyclase-inhibiting G alpha protein)	GNAI1	METAL 47 47 Magnesium. {ECO:0000244|PDB:3QE0, ECO:0000269|PubMed:18434541, ECO:0000269|PubMed:22383884}.; METAL 181 181 Magnesium. {ECO:0000244|PDB:3QE0, ECO:0000269|PubMed:18434541, ECO:0000269|PubMed:22383884}.
Guanine nucleotide-binding protein G(i) subunit alpha-2 (Adenylate cyclase-inhibiting G alpha protein)	GNAI2 GNAI2B	METAL 47 47 Magnesium. {ECO:0000250}.; METAL 182 182 Magnesium. {ECO:0000250}.
Guanine nucleotide-binding protein G(k) subunit alpha (G(i) alpha-3)	GNAI3	METAL 47 47 Magnesium. {ECO:0000244|PDB:2V4Z, ECO:0000269|PubMed:19478087}.; METAL 181 181 Magnesium. {ECO:0000244|PDB:2V4Z, ECO:0000269|PubMed:19478087}.
Guanine nucleotide-binding protein G(q) subunit alpha (Guanine nucleotide-binding protein alpha-q)	GNAQ GAQ	METAL 53 53 Magnesium. {ECO:0000250}.; METAL 186 186 Magnesium. {ECO:0000250}.
Guanine nucleotide-binding protein G(s) subunit alpha isoforms XLas (Adenylate cyclase-stimulating G alpha protein) (Extra large alphas protein) (XLalphas)	GNAS GNAS1	METAL 697 697 Magnesium. {ECO:0000250|UniProtKB:P04896}.; METAL 847 847 Magnesium. {ECO:0000250|UniProtKB:P04896}.
Guanine nucleotide-binding protein G(s) subunit alpha isoforms short (Adenylate cyclase-stimulating G alpha protein)	GNAS GNAS1 GSP	METAL 54 54 Magnesium. {ECO:0000250|UniProtKB:P04896}.; METAL 204 204 Magnesium. {ECO:0000250|UniProtKB:P04896}.
Guanine nucleotide-binding protein G(t) subunit alpha-3 (Gustducin alpha-3 chain)	GNAT3	METAL 47 47 Magnesium. {ECO:0000250}.; METAL 181 181 Magnesium. {ECO:0000250}.
N-acetylglucosamine-6-sulfatase (EC 3.1.6.14) (Glucosamine-6-sulfatase) (G6S)	GNS	METAL 55 55 Calcium. {ECO:0000250}.; METAL 56 56 Calcium. {ECO:0000250}.; METAL 91 91 Calcium; via 3-oxoalanine. {ECO:0000250}.; METAL 326 326 Calcium. {ECO:0000250}.; METAL 327 327 Calcium. {ECO:0000250}.
Gelsolin (AGEL) (Actin-depolymerizing factor) (ADF) (Brevin)	GSN	METAL 471 471 Calcium 1; via carbonyl oxygen.; METAL 472 472 Calcium 1.; METAL 502 502 Calcium 1.; METAL 551 551 Calcium 1; via carbonyl oxygen.; METAL 591 591 Calcium 2.; METAL 591 591 Calcium 2; via carbonyl oxygen.; METAL 592 592 Calcium 2.; METAL 614 614 Calcium 2.; METAL 696 696 Calcium 3; via carbonyl oxygen.; METAL 697 697 Calcium 3.; METAL 719 719 Calcium 3.
Guanylate cyclase soluble subunit beta-2 (GCS-beta-2) (EC 4.6.1.2)	GUCY1B2	METAL 26 26 Iron (heme proximal ligand). {ECO:0000250}.
Guanylate cyclase soluble subunit beta-1 (GCS-beta-1) (EC 4.6.1.2) (Guanylate cyclase soluble subunit beta-3) (GCS-beta-3) (Soluble guanylate cyclase small subunit)	GUCY1B3 GUC1B3 GUCSB3 GUCY1B1	METAL 105 105 Iron (heme proximal ligand). {ECO:0000250|UniProtKB:P16068}.
3-hydroxyanthranilate 3,4-dioxygenase (EC 1.13.11.6) (3-hydroxyanthranilate oxygenase) (3-HAO) (3-hydroxyanthranilic acid dioxygenase) (HAD)	HAAO	METAL 47 47 Iron; catalytic. {ECO:0000255|HAMAP-Rule:MF_03019}.; METAL 53 53 Iron; catalytic. {ECO:0000255|HAMAP-Rule:MF_03019}.; METAL 91 91 Iron; catalytic. {ECO:0000255|HAMAP-Rule:MF_03019}.
2-hydroxyacyl-CoA lyase 1 (EC 4.1.-.-) (2-hydroxyphytanoyl-CoA lyase) (2-HPCL) (Phytanoyl-CoA 2-hydroxylase 2)	HACL1 HPCL HPCL2 PHYH2 HSPC279	METAL 455 455 Magnesium. {ECO:0000250}.; METAL 482 482 Magnesium. {ECO:0000250}.
Hemoglobin subunit beta (Beta-globin) (Hemoglobin beta chain) [Cleaved into: LVV-hemorphin-7; Spinorphin]	HBB	METAL 64 64 Iron (heme distal ligand).; METAL 93 93 Iron (heme proximal ligand).
Hemoglobin subunit delta (Delta-globin) (Hemoglobin delta chain)	HBD	METAL 64 64 Iron (heme distal ligand). {ECO:0000250|UniProtKB:P80044}.; METAL 93 93 Iron (heme proximal ligand). {ECO:0000244|PDB:1SHR, ECO:0000244|PDB:1SI4, ECO:0000269|PubMed:15449937}.
Hemoglobin subunit epsilon (Epsilon-globin) (Hemoglobin epsilon chain)	HBE1 HBE	METAL 64 64 Iron (heme distal ligand). {ECO:0000250|UniProtKB:P80044}.; METAL 93 93 Iron (heme proximal ligand). {ECO:0000244|PDB:1A9W, ECO:0000269|PubMed:9665850}.
Hemoglobin subunit gamma-1 (Gamma-1-globin) (Hb F Agamma) (Hemoglobin gamma-1 chain) (Hemoglobin gamma-A chain)	HBG1 PRO2979	METAL 64 64 Iron (heme distal ligand). {ECO:0000250|UniProtKB:P80044}.; METAL 93 93 Iron (heme proximal ligand). {ECO:0000244|PDB:1I3D, ECO:0000244|PDB:1I3E, ECO:0000269|PubMed:11514664}.
Hemoglobin subunit gamma-2 (Gamma-2-globin) (Hb F Ggamma) (Hemoglobin gamma-2 chain) (Hemoglobin gamma-G chain)	HBG2	METAL 64 64 Iron (heme distal ligand). {ECO:0000250|UniProtKB:P80044}.; METAL 93 93 Iron (heme proximal ligand). {ECO:0000244|PDB:1FDH, ECO:0000244|PDB:4MQJ, ECO:0000244|PDB:4MQK, ECO:0000269|PubMed:881729}.
Homogentisate 1,2-dioxygenase (EC 1.13.11.5) (Homogentisate oxygenase) (Homogentisic acid oxidase) (Homogentisicase)	HGD HGO	METAL 335 335 Iron.; METAL 341 341 Iron.; METAL 371 371 Iron.
4-hydroxyphenylpyruvate dioxygenase (EC 1.13.11.27) (4-hydroxyphenylpyruvic acid oxidase) (4HPPD) (HPD) (HPPDase)	HPD PPD	METAL 183 183 Iron. {ECO:0000305}.; METAL 266 266 Iron. {ECO:0000305}.; METAL 349 349 Iron. {ECO:0000305}.
Hypoxanthine-guanine phosphoribosyltransferase (HGPRT) (HGPRTase) (EC 2.4.2.8)	HPRT1 HPRT	METAL 194 194 Magnesium.
Isocitrate dehydrogenase [NADP] cytoplasmic (IDH) (EC 1.1.1.42) (Cytosolic NADP-isocitrate dehydrogenase) (IDP) (NADP(+)-specific ICDH) (Oxalosuccinate decarboxylase)	IDH1 PICD	METAL 252 252 Magnesium or manganese.; METAL 275 275 Magnesium or manganese.
Isocitrate dehydrogenase [NADP], mitochondrial (IDH) (EC 1.1.1.42) (ICD-M) (IDP) (NADP(+)-specific ICDH) (Oxalosuccinate decarboxylase)	IDH2	METAL 291 291 Magnesium or manganese. {ECO:0000250}.; METAL 314 314 Magnesium or manganese. {ECO:0000250}.
Isocitrate dehydrogenase [NAD] subunit alpha, mitochondrial (EC 1.1.1.41) (Isocitric dehydrogenase subunit alpha) (NAD(+)-specific ICDH subunit alpha)	IDH3A	METAL 233 233 Magnesium or manganese. {ECO:0000250}.; METAL 257 257 Magnesium or manganese. {ECO:0000250}.; METAL 261 261 Magnesium or manganese. {ECO:0000250}.
Isocitrate dehydrogenase [NAD] subunit beta, mitochondrial (EC 1.1.1.41) (Isocitric dehydrogenase subunit beta) (NAD(+)-specific ICDH subunit beta)	IDH3B	METAL 251 251 Magnesium or manganese. {ECO:0000250}.
Isocitrate dehydrogenase [NAD] subunit gamma, mitochondrial (EC 1.1.1.41) (Isocitric dehydrogenase subunit gamma) (NAD(+)-specific ICDH subunit gamma)	IDH3G	METAL 254 254 Magnesium or manganese. {ECO:0000250}.
Isopentenyl-diphosphate Delta-isomerase 1 (EC 5.3.3.2) (Isopentenyl pyrophosphate isomerase 1) (IPP isomerase 1) (IPPI1)	IDI1	METAL 40 40 Magnesium.; METAL 51 51 Magnesium.; METAL 146 146 Magnesium.; METAL 148 148 Magnesium.
Isopentenyl-diphosphate delta-isomerase 2 (EC 5.3.3.2) (Isopentenyl pyrophosphate isomerase 2) (IPP isomerase 2) (IPPI2)	IDI2	METAL 40 40 Magnesium. {ECO:0000250}.; METAL 51 51 Magnesium. {ECO:0000250}.; METAL 146 146 Magnesium. {ECO:0000250}.; METAL 148 148 Magnesium. {ECO:0000250}.
Indoleamine 2,3-dioxygenase 1 (IDO-1) (EC 1.13.11.52) (Indoleamine-pyrrole 2,3-dioxygenase)	IDO1 IDO INDO	METAL 346 346 Iron (heme proximal ligand). {ECO:0000244|PDB:2D0T, ECO:0000244|PDB:2D0U, ECO:0000244|PDB:4PK5, ECO:0000244|PDB:4PK6, ECO:0000269|PubMed:16477023, ECO:0000269|PubMed:25313323}.
Indoleamine 2,3-dioxygenase 2 (IDO-2) (EC 1.13.11.-) (Indoleamine 2,3-dioxygenase-like protein 1) (Indoleamine-pyrrole 2,3-dioxygenase-like protein 1)	IDO2 INDOL1	METAL 360 360 Iron (heme proximal ligand). {ECO:0000250|UniProtKB:P14902}.
Inosine-5'-monophosphate dehydrogenase 1 (IMP dehydrogenase 1) (IMPD 1) (IMPDH 1) (EC 1.1.1.205) (IMPDH-I)	IMPDH1 IMPD1	METAL 326 326 Potassium; via carbonyl oxygen. {ECO:0000255|HAMAP-Rule:MF_03156}.; METAL 328 328 Potassium; via carbonyl oxygen. {ECO:0000255|HAMAP-Rule:MF_03156}.; METAL 331 331 Potassium; via carbonyl oxygen. {ECO:0000255|HAMAP-Rule:MF_03156}.; METAL 500 500 Potassium; via carbonyl oxygen; shared with tetrameric partner. {ECO:0000255|HAMAP-Rule:MF_03156}.; METAL 501 501 Potassium; via carbonyl o…
Inosine-5'-monophosphate dehydrogenase 2 (IMP dehydrogenase 2) (IMPD 2) (IMPDH 2) (EC 1.1.1.205) (IMPDH-II)	IMPDH2 IMPD2	METAL 326 326 Potassium; via carbonyl oxygen. {ECO:0000255|HAMAP-Rule:MF_03156, ECO:0000269|Ref.22}.; METAL 328 328 Potassium; via carbonyl oxygen. {ECO:0000255|HAMAP-Rule:MF_03156, ECO:0000269|Ref.22}.; METAL 331 331 Potassium; via carbonyl oxygen. {ECO:0000255|HAMAP-Rule:MF_03156, ECO:0000269|Ref.22}.; METAL 500 500 Potassium; via carbonyl oxygen; shared with tetrameric partner. {ECO:0000255|HA…
Integrin alpha-5 (CD49 antigen-like family member E) (Fibronectin receptor subunit alpha) (Integrin alpha-F) (VLA-5) (CD antigen CD49e) [Cleaved into: Integrin alpha-5 heavy chain; Integrin alpha-5 light chain]	ITGA5 FNRA	METAL 280 280 Calcium 1.; METAL 282 282 Calcium 1.; METAL 284 284 Calcium 1.; METAL 286 286 Calcium 1; via carbonyl oxygen.; METAL 288 288 Calcium 1.; METAL 334 334 Calcium 2.; METAL 336 336 Calcium 2.; METAL 338 338 Calcium 2.; METAL 340 340 Calcium 2; via carbonyl oxygen.; METAL 342 342 Calcium 2.; METAL 401 401 Calcium 3.; METAL 403 403 Calcium 3.; METAL 405 405 Calcium 3.; METAL 407 407 Calci…
Integrin alpha-X (CD11 antigen-like family member C) (Leu M5) (Leukocyte adhesion glycoprotein p150,95 alpha chain) (Leukocyte adhesion receptor p150,95) (CD antigen CD11c)	ITGAX CD11C	METAL 157 157 Magnesium.; METAL 159 159 Magnesium.; METAL 161 161 Magnesium.; METAL 259 259 Magnesium.; METAL 466 466 Calcium 2.; METAL 468 468 Calcium 2.; METAL 470 470 Calcium 2.; METAL 472 472 Calcium 2; via carbonyl oxygen.; METAL 532 532 Calcium 3.; METAL 534 534 Calcium 3.; METAL 536 536 Calcium 3; via carbonyl oxygen.; METAL 593 593 Calcium 1.; METAL 595 595 Calcium 1.; METAL 597 597 Calci…
Integrin beta-1 (Fibronectin receptor subunit beta) (Glycoprotein IIa) (GPIIA) (VLA-4 subunit beta) (CD antigen CD29)	ITGB1 FNRB MDF2 MSK12	METAL 152 152 Magnesium.; METAL 154 154 Calcium 1; via carbonyl oxygen.; METAL 156 156 Calcium 1.; METAL 157 157 Calcium 1.; METAL 189 189 Calcium 2.; METAL 244 244 Calcium 2.; METAL 246 246 Calcium 2.; METAL 248 248 Calcium 2; via carbonyl oxygen.; METAL 249 249 Calcium 2.; METAL 249 249 Magnesium.; METAL 362 362 Calcium 1; via carbonyl oxygen.
Integrin beta-2 (Cell surface adhesion glycoproteins LFA-1/CR3/p150,95 subunit beta) (Complement receptor C3 subunit beta) (CD antigen CD18)	ITGB2 CD18 MFI7	METAL 138 138 Calcium; via carbonyl oxygen.; METAL 141 141 Calcium.; METAL 142 142 Calcium.; METAL 347 347 Calcium.
Inositol-tetrakisphosphate 1-kinase (EC 2.7.1.134) (Inositol 1,3,4-trisphosphate 5/6-kinase) (Inositol-triphosphate 5/6-kinase) (Ins(1,3,4)P(3) 5/6-kinase) (EC 2.7.1.159)	ITPK1	METAL 281 281 Magnesium 1.; METAL 295 295 Magnesium 1.; METAL 295 295 Magnesium 2.; METAL 297 297 Magnesium 2.
Probable JmjC domain-containing histone demethylation protein 2C (EC 1.14.11.-) (Jumonji domain-containing protein 1C) (Thyroid receptor-interacting protein 8) (TR-interacting protein 8) (TRIP-8)	JMJD1C JHDM2C KIAA1380 TRIP8	METAL 2336 2336 Iron; catalytic. {ECO:0000255|PROSITE-ProRule:PRU00538}.; METAL 2338 2338 Iron; catalytic. {ECO:0000255|PROSITE-ProRule:PRU00538}.; METAL 2466 2466 Iron; catalytic. {ECO:0000255|PROSITE-ProRule:PRU00538}.
Lysine--tRNA ligase (EC 6.1.1.6) (Lysyl-tRNA synthetase) (LysRS)	KARS KIAA0070	METAL 487 487 Calcium. {ECO:0000269|PubMed:18272479}.; METAL 494 494 Calcium. {ECO:0000269|PubMed:18272479}.
Calcium-activated potassium channel subunit alpha-1 (BK channel) (BKCA alpha) (Calcium-activated potassium channel, subfamily M subunit alpha-1) (K(VCA)alpha) (KCa1.1) (Maxi K channel) (MaxiK) (Slo-alpha) (Slo1) (Slowpoke homolog) (Slo homolog) (hSlo)	KCNMA1 KCNMA SLO	METAL 439 439 Magnesium. {ECO:0000250}.; METAL 462 462 Magnesium. {ECO:0000250}.; METAL 464 464 Magnesium. {ECO:0000250}.; METAL 1012 1012 Calcium; via carbonyl oxygen.; METAL 1015 1015 Calcium; via carbonyl oxygen.; METAL 1018 1018 Calcium.; METAL 1020 1020 Calcium.
Mast/stem cell growth factor receptor Kit (SCFR) (EC 2.7.10.1) (Piebald trait protein) (PBT) (Proto-oncogene c-Kit) (Tyrosine-protein kinase Kit) (p145 c-kit) (v-kit Hardy-Zuckerman 4 feline sarcoma viral oncogene homolog) (CD antigen CD117)	KIT SCFR	METAL 568 568 Magnesium.; METAL 797 797 Magnesium.; METAL 810 810 Magnesium.
Kinase suppressor of Ras 1	KSR1 KSR	METAL 348 348 Zinc 1. {ECO:0000250|UniProtKB:Q61097}.; METAL 360 360 Zinc 2. {ECO:0000250|UniProtKB:Q61097}.; METAL 363 363 Zinc 2. {ECO:0000250|UniProtKB:Q61097}.; METAL 373 373 Zinc 1. {ECO:0000250|UniProtKB:Q61097}.; METAL 376 376 Zinc 1. {ECO:0000250|UniProtKB:Q61097}.; METAL 381 381 Zinc 2. {ECO:0000250|UniProtKB:Q61097}.; METAL 384 384 Zinc 2. {ECO:0000250|UniProtKB:Q61097}.; METAL 391 391 …
DNA ligase 1 (EC 6.5.1.1) (DNA ligase I) (Polydeoxyribonucleotide synthase [ATP] 1)	LIG1	METAL 621 621 Magnesium 1. {ECO:0000305}.; METAL 720 720 Magnesium 2. {ECO:0000305}.
Protein ERGIC-53 (ER-Golgi intermediate compartment 53 kDa protein) (Gp58) (Intracellular mannose-specific lectin MR60) (Lectin mannose-binding 1)	LMAN1 ERGIC53 F5F8D	METAL 152 152 Calcium.; METAL 154 154 Calcium; via carbonyl oxygen.; METAL 156 156 Calcium.; METAL 181 181 Calcium.
Mannosyl-oligosaccharide 1,2-alpha-mannosidase IB (EC 3.2.1.113) (Mannosidase alpha class 1A member 2) (Processing alpha-1,2-mannosidase IB) (Alpha-1,2-mannosidase IB)	MAN1A2 MAN1B	METAL 619 619 Calcium. {ECO:0000250|UniProtKB:P32906}.
Endoplasmic reticulum mannosyl-oligosaccharide 1,2-alpha-mannosidase (EC 3.2.1.113) (ER alpha-1,2-mannosidase) (ER mannosidase 1) (ERMan1) (Man9GlcNAc2-specific-processing alpha-mannosidase) (Mannosidase alpha class 1B member 1)	MAN1B1 UNQ747/PRO1477	METAL 688 688 Calcium. {ECO:0000250|UniProtKB:P32906}.
Mannosyl-oligosaccharide 1,2-alpha-mannosidase IC (EC 3.2.1.113) (HMIC) (Mannosidase alpha class 1C member 1) (Processing alpha-1,2-mannosidase IC) (Alpha-1,2-mannosidase IC)	MAN1C1 MAN1A3 MAN1C	METAL 610 610 Calcium. {ECO:0000250|UniProtKB:P32906}.
Alpha-mannosidase 2 (EC 3.2.1.114) (Golgi alpha-mannosidase II) (AMan II) (Man II) (Mannosidase alpha class 2A member 1) (Mannosyl-oligosaccharide 1,3-1,6-alpha-mannosidase)	MAN2A1 MANA2	METAL 175 175 Zinc. {ECO:0000250}.; METAL 177 177 Zinc. {ECO:0000250}.; METAL 289 289 Zinc. {ECO:0000250}.; METAL 569 569 Zinc. {ECO:0000250}.
Alpha-mannosidase 2x (EC 3.2.1.114) (Alpha-mannosidase IIx) (Man IIx) (Mannosidase alpha class 2A member 2) (Mannosyl-oligosaccharide 1,3-1,6-alpha-mannosidase)	MAN2A2 MANA2X	METAL 175 175 Zinc. {ECO:0000250}.; METAL 177 177 Zinc. {ECO:0000250}.; METAL 289 289 Zinc. {ECO:0000250}.; METAL 569 569 Zinc. {ECO:0000250}.
Alpha-1,3-mannosyl-glycoprotein 2-beta-N-acetylglucosaminyltransferase (EC 2.4.1.101) (N-glycosyl-oligosaccharide-glycoprotein N-acetylglucosaminyltransferase I) (GNT-I) (GlcNAc-T I)	MGAT1 GGNT1 GLCT1 GLYT1 MGAT	METAL 211 211 Manganese. {ECO:0000250}.
Protein Mis18-alpha (FAPP1-associated protein 1)	MIS18A C21orf45 C21orf46 FASP1	METAL 85 85 Zinc. {ECO:0000255|PROSITE-ProRule:PRU01129}.; METAL 88 88 Zinc. {ECO:0000255|PROSITE-ProRule:PRU01129}.; METAL 141 141 Zinc. {ECO:0000255|PROSITE-ProRule:PRU01129}.; METAL 144 144 Zinc. {ECO:0000255|PROSITE-ProRule:PRU01129}.
Interstitial collagenase (EC 3.4.24.7) (Fibroblast collagenase) (Matrix metalloproteinase-1) (MMP-1) [Cleaved into: 22 kDa interstitial collagenase; 27 kDa interstitial collagenase]	MMP1 CLG	METAL 92 92 Zinc 2; in inhibited form. {ECO:0000244|PDB:1SU3}.; METAL 124 124 Calcium 1. {ECO:0000244|PDB:1CGE, ECO:0000244|PDB:1CGF, ECO:0000244|PDB:1SU3, ECO:0000244|PDB:2CLT, ECO:0000244|PDB:2J0T, ECO:0000244|PDB:3SHI, ECO:0000244|PDB:966C}.; METAL 158 158 Calcium 2. {ECO:0000244|PDB:1CGE, ECO:0000244|PDB:1CGF, ECO:0000244|PDB:1SU3, ECO:0000244|PDB:2CLT, ECO:0000244|PDB:2J0T, ECO:0000244|PDB:2…
Molybdenum cofactor biosynthesis protein 1 (Cell migration-inducing gene 11 protein) (Molybdenum cofactor synthesis-step 1 protein A-B) [Includes: GTP 3',8-cyclase (EC 4.1.99.22) (Molybdenum cofactor biosynthesis protein A); Cyclic pyranopterin monophosphate synthase (EC 4.6.1.17) (Molybdenum cofactor biosynthesis protein C)]	MOCS1 MIG11	METAL 80 80 Iron-sulfur 1 (4Fe-4S-S-AdoMet). {ECO:0000305}.; METAL 84 84 Iron-sulfur 1 (4Fe-4S-S-AdoMet). {ECO:0000305}.; METAL 87 87 Iron-sulfur 1 (4Fe-4S-S-AdoMet). {ECO:0000305}.; METAL 312 312 Iron-sulfur 2 (4Fe-4S-substrate). {ECO:0000305}.; METAL 315 315 Iron-sulfur 2 (4Fe-4S-substrate). {ECO:0000305}.; METAL 329 329 Iron-sulfur 2 (4Fe-4S-substrate). {ECO:0000305}.
Adenylyltransferase and sulfurtransferase MOCS3 (Molybdenum cofactor synthesis protein 3) (Molybdopterin synthase sulfurylase) (MPT synthase sulfurylase) [Includes: Molybdopterin-synthase adenylyltransferase (EC 2.7.7.80) (Adenylyltransferase MOCS3) (Sulfur carrier protein MOCS2A adenylyltransferase); Molybdopterin-synthase sulfurtransferase (EC 2.8.1.11) (Sulfur carrier protein MOCS2A sulfurtran…	MOCS3 UBA4	METAL 222 222 Zinc. {ECO:0000255|HAMAP-Rule:MF_03049}.; METAL 225 225 Zinc. {ECO:0000255|HAMAP-Rule:MF_03049}.; METAL 297 297 Zinc. {ECO:0000255|HAMAP-Rule:MF_03049}.; METAL 300 300 Zinc. {ECO:0000255|HAMAP-Rule:MF_03049}.
Mannose-6-phosphate isomerase (EC 5.3.1.8) (Phosphohexomutase) (Phosphomannose isomerase) (PMI)	MPI PMI1	METAL 110 110 Zinc. {ECO:0000250}.; METAL 112 112 Zinc. {ECO:0000250}.; METAL 137 137 Zinc. {ECO:0000250}.; METAL 276 276 Zinc. {ECO:0000250}.
Cysteine desulfurase, mitochondrial (EC 2.8.1.7)	NFS1 NIFS HUSSY-08	METAL 381 381 Iron-sulfur (2Fe-2S); via persulfide group; shared with ISCU. {ECO:0000250|UniProtKB:O29689}.
Nitric oxide synthase, brain (EC 1.14.13.39) (Constitutive NOS) (NC-NOS) (NOS type I) (Neuronal NOS) (N-NOS) (nNOS) (Peptidyl-cysteine S-nitrosylase NOS1) (bNOS)	NOS1	METAL 420 420 Iron (heme axial ligand). {ECO:0000250}.
Nitric oxide synthase, inducible (EC 1.14.13.39) (Hepatocyte NOS) (HEP-NOS) (Inducible NO synthase) (Inducible NOS) (iNOS) (NOS type II) (Peptidyl-cysteine S-nitrosylase NOS2)	NOS2 NOS2A	METAL 110 110 Zinc.; METAL 115 115 Zinc.; METAL 200 200 Iron (heme axial ligand).
Nitric oxide synthase, endothelial (EC 1.14.13.39) (Constitutive NOS) (cNOS) (EC-NOS) (Endothelial NOS) (eNOS) (NOS type III) (NOSIII)	NOS3	METAL 94 94 Zinc.; METAL 99 99 Zinc.; METAL 184 184 Iron (heme axial ligand).
Neuropilin-1 (Vascular endothelial cell growth factor 165 receptor) (CD antigen CD304)	NRP1 NRP VEGF165R	METAL 195 195 Calcium. {ECO:0000244|PDB:2QQM, ECO:0000269|PubMed:17989695}.; METAL 209 209 Calcium. {ECO:0000244|PDB:2QQM, ECO:0000269|PubMed:17989695}.; METAL 250 250 Calcium. {ECO:0000244|PDB:2QQM, ECO:0000269|PubMed:17989695}.
Neuropilin-2 (Vascular endothelial cell growth factor 165 receptor 2)	NRP2 VEGF165R2	METAL 197 197 Calcium. {ECO:0000244|PDB:2QQO, ECO:0000269|PubMed:17989695}.; METAL 211 211 Calcium. {ECO:0000244|PDB:2QQO, ECO:0000269|PubMed:17989695}.; METAL 252 252 Calcium. {ECO:0000244|PDB:2QQO, ECO:0000269|PubMed:17989695}.
5'(3')-deoxyribonucleotidase, cytosolic type (EC 3.1.3.-) (Cytosolic 5',3'-pyrimidine nucleotidase) (Deoxy-5'-nucleotidase 1) (dNT-1)	NT5C DNT1 UMPH2	METAL 10 10 Magnesium.; METAL 12 12 Magnesium; via carbonyl oxygen.; METAL 145 145 Magnesium.
Cytosolic purine 5'-nucleotidase (EC 3.1.3.5) (Cytosolic 5'-nucleotidase II)	NT5C2 NT5B NT5CP PNT5	METAL 52 52 Magnesium.; METAL 54 54 Magnesium; via carbonyl oxygen.; METAL 351 351 Magnesium.
Cytosolic 5'-nucleotidase 3A (EC 3.1.3.5) (7-methylguanosine phosphate-specific 5'-nucleotidase) (7-methylguanosine nucleotidase) (EC 3.1.3.91) (Cytosolic 5'-nucleotidase 3) (Cytosolic 5'-nucleotidase III) (cN-III) (Pyrimidine 5'-nucleotidase 1) (P5'N-1) (P5N-1) (PN-I) (Uridine 5'-monophosphate hydrolase 1) (p36)	NT5C3A NT5C3 P5N1 UMPH1 HSPC233	METAL 88 88 Magnesium. {ECO:0000269|PubMed:17405878}.; METAL 90 90 Magnesium; via carbonyl oxygen. {ECO:0000269|PubMed:17405878}.; METAL 277 277 Magnesium. {ECO:0000269|PubMed:17405878}.
5'-nucleotidase (5'-NT) (EC 3.1.3.5) (Ecto-5'-nucleotidase) (CD antigen CD73)	NT5E NT5 NTE	METAL 36 36 Zinc 1.; METAL 38 38 Zinc 1.; METAL 85 85 Zinc 1.; METAL 85 85 Zinc 2.; METAL 117 117 Zinc 2.; METAL 220 220 Zinc 2.; METAL 243 243 Zinc 2.
5'(3')-deoxyribonucleotidase, mitochondrial (5',3'-nucleotidase, mitochondrial) (EC 3.1.3.-) (Deoxy-5'-nucleotidase 2) (dNT-2)	NT5M DNT2	METAL 41 41 Magnesium. {ECO:0000269|PubMed:12352955}.; METAL 43 43 Magnesium; via carbonyl oxygen. {ECO:0000269|PubMed:12352955}.; METAL 176 176 Magnesium. {ECO:0000269|PubMed:12352955}.
Nuclear pore complex protein Nup153 (153 kDa nucleoporin) (Nucleoporin Nup153)	NUP153	METAL 664 664 Zinc 1. {ECO:0000250|UniProtKB:P49791}.; METAL 667 667 Zinc 1. {ECO:0000250|UniProtKB:P49791}.; METAL 678 678 Zinc 1. {ECO:0000250|UniProtKB:P49791}.; METAL 681 681 Zinc 1. {ECO:0000250|UniProtKB:P49791}.; METAL 728 728 Zinc 2. {ECO:0000244|PDB:2EBQ}.; METAL 731 731 Zinc 2. {ECO:0000244|PDB:2EBQ}.; METAL 742 742 Zinc 2. {ECO:0000244|PDB:2EBQ}.; METAL 745 745 Zinc 2. {ECO:0000244|PDB…
2-oxoglutarate dehydrogenase, mitochondrial (EC 1.2.4.2) (2-oxoglutarate dehydrogenase complex component E1) (OGDC-E1) (Alpha-ketoglutarate dehydrogenase)	OGDH	METAL 154 154 Calcium.
Protein Mis18-beta (Cancer/testis antigen 86) (CT86) (Opa-interacting protein 5) (OIP-5)	OIP5 MIS18B	METAL 80 80 Zinc. {ECO:0000255|PROSITE-ProRule:PRU01129}.; METAL 83 83 Zinc. {ECO:0000255|PROSITE-ProRule:PRU01129}.; METAL 137 137 Zinc. {ECO:0000255|PROSITE-ProRule:PRU01129}.; METAL 140 140 Zinc. {ECO:0000255|PROSITE-ProRule:PRU01129}.
Phenylalanine-4-hydroxylase (PAH) (EC 1.14.16.1) (Phe-4-monooxygenase)	PAH	METAL 285 285 Iron; via tele nitrogen. {ECO:0000250|UniProtKB:P04176}.; METAL 290 290 Iron; via tele nitrogen. {ECO:0000250|UniProtKB:P04176}.; METAL 330 330 Iron. {ECO:0000250|UniProtKB:P04176}.
Pyruvate carboxylase, mitochondrial (EC 6.4.1.1) (Pyruvic carboxylase) (PCB)	PC	METAL 572 572 Manganese. {ECO:0000269|PubMed:18297087}.; METAL 741 741 Manganese; via carbamate group. {ECO:0000269|PubMed:18297087}.; METAL 771 771 Manganese; via tele nitrogen. {ECO:0000269|PubMed:18297087}.; METAL 773 773 Manganese; via tele nitrogen. {ECO:0000269|PubMed:18297087}.
Phosphoenolpyruvate carboxykinase, cytosolic [GTP] (PEPCK-C) (EC 4.1.1.32)	PCK1 PEPCK1	METAL 244 244 Manganese. {ECO:0000269|PubMed:11851336, ECO:0000269|PubMed:14552798, ECO:0000269|PubMed:17532214}.; METAL 264 264 Manganese; via tele nitrogen. {ECO:0000269|PubMed:11851336, ECO:0000269|PubMed:14552798, ECO:0000269|PubMed:17532214}.; METAL 311 311 Manganese. {ECO:0000269|PubMed:11851336, ECO:0000269|PubMed:14552798, ECO:0000269|PubMed:17532214}.
Phosphoenolpyruvate carboxykinase [GTP], mitochondrial (PEPCK-M) (EC 4.1.1.32)	PCK2 PEPCK2	METAL 262 262 Manganese. {ECO:0000250|UniProtKB:P07379}.; METAL 282 282 Manganese; via tele nitrogen. {ECO:0000250|UniProtKB:P07379}.; METAL 329 329 Manganese. {ECO:0000250|UniProtKB:P07379}.
cAMP and cAMP-inhibited cGMP 3',5'-cyclic phosphodiesterase 10A (EC 3.1.4.17) (EC 3.1.4.35)	PDE10A	METAL 519 519 Divalent metal cation 1.; METAL 553 553 Divalent metal cation 1.; METAL 554 554 Divalent metal cation 1.; METAL 554 554 Divalent metal cation 2.; METAL 664 664 Divalent metal cation 1.
Dual 3',5'-cyclic-AMP and -GMP phosphodiesterase 11A (EC 3.1.4.35) (EC 3.1.4.53) (cAMP and cGMP phosphodiesterase 11A)	PDE11A	METAL 668 668 Divalent metal cation 1. {ECO:0000250}.; METAL 704 704 Divalent metal cation 1. {ECO:0000250}.; METAL 705 705 Divalent metal cation 1. {ECO:0000250}.; METAL 705 705 Divalent metal cation 2. {ECO:0000250}.; METAL 708 708 Divalent metal cation 2. {ECO:0000250}.; METAL 734 734 Divalent metal cation 2. {ECO:0000250}.; METAL 816 816 Divalent metal cation 1. {ECO:0000250}.
Calcium/calmodulin-dependent 3',5'-cyclic nucleotide phosphodiesterase 1A (Cam-PDE 1A) (EC 3.1.4.17) (61 kDa Cam-PDE) (hCam-1)	PDE1A	METAL 223 223 Divalent metal cation 1. {ECO:0000250}.; METAL 259 259 Divalent metal cation 1. {ECO:0000250}.; METAL 260 260 Divalent metal cation 1. {ECO:0000250}.; METAL 260 260 Divalent metal cation 2. {ECO:0000250}.; METAL 366 366 Divalent metal cation 1. {ECO:0000250}.
Calcium/calmodulin-dependent 3',5'-cyclic nucleotide phosphodiesterase 1B (Cam-PDE 1B) (EC 3.1.4.17) (63 kDa Cam-PDE)	PDE1B PDE1B1 PDES1B	METAL 227 227 Divalent metal cation 1.; METAL 263 263 Divalent metal cation 1.; METAL 264 264 Divalent metal cation 1.; METAL 264 264 Divalent metal cation 2.; METAL 370 370 Divalent metal cation 1.
Calcium/calmodulin-dependent 3',5'-cyclic nucleotide phosphodiesterase 1C (Cam-PDE 1C) (EC 3.1.4.17) (hCam-3)	PDE1C	METAL 232 232 Divalent metal cation 1. {ECO:0000250}.; METAL 268 268 Divalent metal cation 1. {ECO:0000250}.; METAL 269 269 Divalent metal cation 1. {ECO:0000250}.; METAL 269 269 Divalent metal cation 2. {ECO:0000250}.; METAL 376 376 Divalent metal cation 1. {ECO:0000250}.
cGMP-dependent 3',5'-cyclic phosphodiesterase (EC 3.1.4.17) (Cyclic GMP-stimulated phosphodiesterase) (CGS-PDE) (cGSPDE)	PDE2A	METAL 660 660 Divalent metal cation 1.; METAL 696 696 Divalent metal cation 1.; METAL 697 697 Divalent metal cation 1.; METAL 697 697 Divalent metal cation 2.; METAL 808 808 Divalent metal cation 1.
cGMP-inhibited 3',5'-cyclic phosphodiesterase A (EC 3.1.4.17) (Cyclic GMP-inhibited phosphodiesterase A) (CGI-PDE A)	PDE3A	METAL 756 756 Divalent metal cation 1. {ECO:0000250}.; METAL 836 836 Divalent metal cation 1. {ECO:0000250}.; METAL 837 837 Divalent metal cation 1. {ECO:0000250}.; METAL 837 837 Divalent metal cation 2. {ECO:0000250}.; METAL 950 950 Divalent metal cation 1. {ECO:0000250}.
cGMP-inhibited 3',5'-cyclic phosphodiesterase B (EC 3.1.4.17) (CGIPDE1) (CGIP1) (Cyclic GMP-inhibited phosphodiesterase B) (CGI-PDE B)	PDE3B	METAL 741 741 Divalent metal cation 1.; METAL 821 821 Divalent metal cation 1.; METAL 822 822 Divalent metal cation 1.; METAL 822 822 Divalent metal cation 2.; METAL 937 937 Divalent metal cation 1.
cGMP-specific 3',5'-cyclic phosphodiesterase (EC 3.1.4.35) (cGMP-binding cGMP-specific phosphodiesterase) (CGB-PDE)	PDE5A PDE5	METAL 617 617 Zinc; via tele nitrogen. {ECO:0000269|PubMed:12955149}.; METAL 653 653 Zinc; via tele nitrogen. {ECO:0000269|PubMed:12955149}.; METAL 654 654 Magnesium. {ECO:0000269|PubMed:12955149}.; METAL 654 654 Zinc. {ECO:0000269|PubMed:12955149}.; METAL 764 764 Zinc. {ECO:0000269|PubMed:12955149}.
High affinity cGMP-specific 3',5'-cyclic phosphodiesterase 9A (EC 3.1.4.35)	PDE9A	METAL 316 316 Zinc; via tele nitrogen. {ECO:0000244|PDB:2HD1, ECO:0000244|PDB:2YY2, ECO:0000244|PDB:3DYN, ECO:0000244|PDB:3JSI, ECO:0000244|PDB:3JSW, ECO:0000244|PDB:3K3E, ECO:0000244|PDB:3K3H, ECO:0000244|PDB:3N3Z, ECO:0000244|PDB:4E90, ECO:0000244|PDB:4G2J, ECO:0000244|PDB:4G2L, ECO:0000244|PDB:4GH6, ECO:0000269|PubMed:18757755, ECO:0000269|PubMed:19919087, ECO:0000269|PubMed:20121115, ECO:0000…
Phosphoribosylformylglycinamidine synthase (FGAM synthase) (FGAMS) (EC 6.3.5.3) (Formylglycinamide ribonucleotide amidotransferase) (FGAR amidotransferase) (FGAR-AT) (Formylglycinamide ribotide amidotransferase)	PFAS KIAA0361	METAL 707 707 Magnesium. {ECO:0000250}.; METAL 746 746 Magnesium. {ECO:0000250}.; METAL 750 750 Magnesium. {ECO:0000250}.; METAL 909 909 Magnesium. {ECO:0000250}.
ATP-dependent 6-phosphofructokinase, liver type (ATP-PFK) (PFK-L) (EC 2.7.1.11) (6-phosphofructokinase type B) (Phosphofructo-1-kinase isozyme B) (PFK-B) (Phosphohexokinase)	PFKL	METAL 119 119 Magnesium; catalytic. {ECO:0000255|HAMAP-Rule:MF_03184}.
ATP-dependent 6-phosphofructokinase, muscle type (ATP-PFK) (PFK-M) (EC 2.7.1.11) (6-phosphofructokinase type A) (Phosphofructo-1-kinase isozyme A) (PFK-A) (Phosphohexokinase)	PFKM PFKX	METAL 119 119 Magnesium; catalytic. {ECO:0000255|HAMAP-Rule:MF_03184}.
ATP-dependent 6-phosphofructokinase, platelet type (ATP-PFK) (PFK-P) (EC 2.7.1.11) (6-phosphofructokinase type C) (Phosphofructo-1-kinase isozyme C) (PFK-C) (Phosphohexokinase)	PFKP PFKF	METAL 128 128 Magnesium; catalytic. {ECO:0000255|HAMAP-Rule:MF_03184}.
Phosphoacetylglucosamine mutase (PAGM) (EC 5.4.2.3) (Acetylglucosamine phosphomutase) (N-acetylglucosamine-phosphate mutase) (Phosphoglucomutase-3) (PGM 3)	PGM3 AGM1	METAL 64 64 Magnesium; via phosphate group. {ECO:0000250|UniProtKB:Q9P4V2}.; METAL 276 276 Magnesium. {ECO:0000250|UniProtKB:Q9P4V2}.; METAL 278 278 Magnesium. {ECO:0000250|UniProtKB:Q9P4V2}.; METAL 280 280 Magnesium. {ECO:0000250|UniProtKB:Q9P4V2}.
PH domain leucine-rich repeat-containing protein phosphatase 1 (EC 3.1.3.16) (Pleckstrin homology domain-containing family E member 1) (PH domain-containing family E member 1) (Suprachiasmatic nucleus circadian oscillatory protein) (hSCOP)	PHLPP1 KIAA0606 PHLPP PLEKHE1 SCOP	METAL 1210 1210 Manganese 1. {ECO:0000250|UniProtKB:P35813}.; METAL 1210 1210 Manganese 2. {ECO:0000250|UniProtKB:P35813}.; METAL 1211 1211 Manganese 1; via carbonyl oxygen. {ECO:0000250|UniProtKB:P35813}.; METAL 1374 1374 Manganese 2. {ECO:0000250|UniProtKB:P35813}.; METAL 1413 1413 Manganese 2. {ECO:0000250|UniProtKB:P35813}.
PH domain leucine-rich repeat-containing protein phosphatase 2 (EC 3.1.3.16) (PH domain leucine-rich repeat-containing protein phosphatase-like) (PHLPP-like)	PHLPP2 KIAA0931 PHLPPL	METAL 820 820 Manganese 1. {ECO:0000250|UniProtKB:P35813}.; METAL 820 820 Manganese 2. {ECO:0000250|UniProtKB:P35813}.; METAL 821 821 Manganese 1; via carbonyl oxygen. {ECO:0000250|UniProtKB:P35813}.; METAL 985 985 Manganese 2. {ECO:0000250|UniProtKB:P35813}.; METAL 1024 1024 Manganese 2. {ECO:0000250|UniProtKB:P35813}.
Phytanoyl-CoA dioxygenase, peroxisomal (EC 1.14.11.18) (Phytanic acid oxidase) (Phytanoyl-CoA alpha-hydroxylase) (PhyH)	PHYH PAHX	METAL 175 175 Iron. {ECO:0000269|PubMed:16186124}.; METAL 177 177 Iron. {ECO:0000269|PubMed:16186124}.; METAL 264 264 Iron. {ECO:0000269|PubMed:16186124}.
PRKCA-binding protein (Protein interacting with C kinase 1) (Protein kinase C-alpha-binding protein)	PICK1 PRKCABP	METAL 44 44 Zinc. {ECO:0000250}.; METAL 46 46 Zinc. {ECO:0000250}.
Pyruvate kinase PKLR (EC 2.7.1.40) (Pyruvate kinase 1) (Pyruvate kinase isozymes L/R) (R-type/L-type pyruvate kinase) (Red cell/liver pyruvate kinase)	PKLR PK1 PKL	METAL 118 118 Potassium. {ECO:0000244|PDB:2VGF, ECO:0000269|PubMed:11960989}.; METAL 120 120 Potassium. {ECO:0000244|PDB:2VGB, ECO:0000269|PubMed:11960989}.; METAL 156 156 Potassium. {ECO:0000244|PDB:2VGF, ECO:0000269|PubMed:11960989}.; METAL 157 157 Potassium; via carbonyl oxygen. {ECO:0000244|PDB:2VGF, ECO:0000269|PubMed:11960989}.; METAL 315 315 Manganese. {ECO:0000244|PDB:2VGF, ECO:0000269|Pu…
Pyruvate kinase PKM (EC 2.7.1.40) (Cytosolic thyroid hormone-binding protein) (CTHBP) (Opa-interacting protein 3) (OIP-3) (Pyruvate kinase 2/3) (Pyruvate kinase muscle isozyme) (Thyroid hormone-binding protein 1) (THBP1) (Tumor M2-PK) (p58)	PKM OIP3 PK2 PK3 PKM2	METAL 75 75 Potassium. {ECO:0000244|PDB:4FXF, ECO:0000269|PubMed:23530218}.; METAL 77 77 Potassium. {ECO:0000244|PDB:4FXF, ECO:0000269|PubMed:23530218}.; METAL 113 113 Potassium. {ECO:0000244|PDB:4FXF, ECO:0000269|PubMed:23530218}.; METAL 114 114 Potassium; via carbonyl oxygen. {ECO:0000244|PDB:4FXF, ECO:0000269|PubMed:23530218}.; METAL 272 272 Magnesium. {ECO:0000244|PDB:4FXF, ECO:0000269|PubMed…
Membrane-associated tyrosine- and threonine-specific cdc2-inhibitory kinase (EC 2.7.11.1) (Myt1 kinase)	PKMYT1 MYT1	METAL 238 238 Magnesium; via carbonyl oxygen. {ECO:0000250}.; METAL 251 251 Magnesium; via carbonyl oxygen. {ECO:0000250}.
Cytosolic phospholipase A2 (cPLA2) (Phospholipase A2 group IVA) [Includes: Phospholipase A2 (EC 3.1.1.4) (Phosphatidylcholine 2-acylhydrolase); Lysophospholipase (EC 3.1.1.5)]	PLA2G4A CPLA2 PLA2G4	METAL 40 40 Calcium 1.; METAL 40 40 Calcium 2.; METAL 41 41 Calcium 1; via carbonyl oxygen.; METAL 43 43 Calcium 1.; METAL 43 43 Calcium 2.; METAL 65 65 Calcium 1.; METAL 93 93 Calcium 2.; METAL 94 94 Calcium 2; via carbonyl oxygen.; METAL 95 95 Calcium 2.
1-phosphatidylinositol 4,5-bisphosphate phosphodiesterase beta-2 (EC 3.1.4.11) (Phosphoinositide phospholipase C-beta-2) (Phospholipase C-beta-2) (PLC-beta-2)	PLCB2	METAL 328 328 Calcium.; METAL 357 357 Calcium.; METAL 359 359 Calcium.; METAL 408 408 Calcium.
Phosphomannomutase 1 (PMM 1) (EC 5.4.2.8) (PMMH-22)	PMM1 PMMH22	METAL 19 19 Magnesium.; METAL 21 21 Magnesium; via carbonyl oxygen.; METAL 218 218 Magnesium.
DNA polymerase alpha catalytic subunit (EC 2.7.7.7) (DNA polymerase alpha catalytic subunit p180)	POLA1 POLA	METAL 1283 1283 Zinc. {ECO:0000250}.; METAL 1286 1286 Zinc. {ECO:0000250}.; METAL 1310 1310 Zinc. {ECO:0000250}.; METAL 1315 1315 Zinc. {ECO:0000250}.; METAL 1348 1348 Iron-sulfur (4Fe-4S). {ECO:0000250}.; METAL 1353 1353 Iron-sulfur (4Fe-4S). {ECO:0000250}.; METAL 1371 1371 Iron-sulfur (4Fe-4S). {ECO:0000250}.; METAL 1374 1374 Iron-sulfur (4Fe-4S). {ECO:0000250}.
DNA polymerase delta catalytic subunit (EC 2.7.7.7) (EC 3.1.11.-) (DNA polymerase subunit delta p125)	POLD1 POLD	METAL 1012 1012 Zinc. {ECO:0000250}.; METAL 1015 1015 Zinc. {ECO:0000250}.; METAL 1026 1026 Zinc. {ECO:0000250}.; METAL 1029 1029 Zinc. {ECO:0000250}.; METAL 1058 1058 Iron-sulfur (4Fe-4S). {ECO:0000250}.; METAL 1061 1061 Iron-sulfur (4Fe-4S). {ECO:0000250}.; METAL 1071 1071 Iron-sulfur (4Fe-4S). {ECO:0000250}.; METAL 1076 1076 Iron-sulfur (4Fe-4S). {ECO:0000250}.
DNA polymerase epsilon catalytic subunit A (EC 2.7.7.7) (DNA polymerase II subunit A)	POLE POLE1	METAL 2158 2158 Zinc. {ECO:0000250}.; METAL 2161 2161 Zinc. {ECO:0000250}.; METAL 2187 2187 Zinc. {ECO:0000250}.; METAL 2190 2190 Zinc. {ECO:0000250}.; METAL 2221 2221 Iron-sulfur (4Fe-4S). {ECO:0000250}.; METAL 2224 2224 Iron-sulfur (4Fe-4S). {ECO:0000250}.; METAL 2236 2236 Iron-sulfur (4Fe-4S). {ECO:0000250}.; METAL 2238 2238 Iron-sulfur (4Fe-4S). {ECO:0000250}.
Inorganic pyrophosphatase (EC 3.6.1.1) (Pyrophosphate phospho-hydrolase) (PPase)	PPA1 IOPPP PP	METAL 116 116 Magnesium 1. {ECO:0000250}.; METAL 121 121 Magnesium 1. {ECO:0000250}.; METAL 121 121 Magnesium 2. {ECO:0000250}.; METAL 153 153 Magnesium 1. {ECO:0000250}.
Inorganic pyrophosphatase 2, mitochondrial (EC 3.6.1.1) (Pyrophosphatase SID6-306) (Pyrophosphate phospho-hydrolase 2) (PPase 2)	PPA2 HSPC124	METAL 164 164 Magnesium 1. {ECO:0000250}.; METAL 169 169 Magnesium 1. {ECO:0000250}.; METAL 169 169 Magnesium 2. {ECO:0000250}.; METAL 201 201 Magnesium 1. {ECO:0000250}.
Amidophosphoribosyltransferase (ATase) (EC 2.4.2.14) (Glutamine phosphoribosylpyrophosphate amidotransferase) (GPAT)	PPAT GPAT	METAL 280 280 Iron-sulfur (4Fe-4S). {ECO:0000250}.; METAL 327 327 Magnesium. {ECO:0000250}.; METAL 389 389 Magnesium. {ECO:0000250}.; METAL 390 390 Magnesium. {ECO:0000250}.; METAL 426 426 Iron-sulfur (4Fe-4S). {ECO:0000250}.; METAL 503 503 Iron-sulfur (4Fe-4S). {ECO:0000250}.; METAL 506 506 Iron-sulfur (4Fe-4S). {ECO:0000250}.
Protein phosphatase 1A (EC 3.1.3.16) (Protein phosphatase 2C isoform alpha) (PP2C-alpha) (Protein phosphatase IA)	PPM1A PPPM1A	METAL 60 60 Manganese 1.; METAL 60 60 Manganese 2.; METAL 61 61 Manganese 1; via carbonyl oxygen.; METAL 239 239 Manganese 2.; METAL 282 282 Manganese 2.
Serine/threonine-protein phosphatase PP1-gamma catalytic subunit (PP-1G) (EC 3.1.3.16) (Protein phosphatase 1C catalytic subunit)	PPP1CC	METAL 64 64 Manganese 1. {ECO:0000269|PubMed:11535607, ECO:0000269|PubMed:15280359}.; METAL 66 66 Manganese 1. {ECO:0000269|PubMed:11535607, ECO:0000269|PubMed:15280359}.; METAL 92 92 Manganese 1. {ECO:0000269|PubMed:11535607, ECO:0000269|PubMed:15280359}.; METAL 92 92 Manganese 2. {ECO:0000269|PubMed:11535607, ECO:0000269|PubMed:15280359}.; METAL 124 124 Manganese 2. {ECO:0000269|PubMed:11535607…
Serine/threonine-protein phosphatase 2A catalytic subunit alpha isoform (PP2A-alpha) (EC 3.1.3.16) (Replication protein C) (RP-C)	PPP2CA	METAL 57 57 Manganese 1. {ECO:0000269|PubMed:17055435}.; METAL 59 59 Manganese 1. {ECO:0000269|PubMed:17055435}.; METAL 85 85 Manganese 1. {ECO:0000269|PubMed:17055435}.; METAL 85 85 Manganese 2. {ECO:0000269|PubMed:17055435}.; METAL 117 117 Manganese 2. {ECO:0000269|PubMed:17055435}.; METAL 167 167 Manganese 2. {ECO:0000269|PubMed:17055435}.; METAL 241 241 Manganese 2. {ECO:0000269|PubMed:170554…
Serine/threonine-protein phosphatase 2A catalytic subunit beta isoform (PP2A-beta) (EC 3.1.3.16)	PPP2CB	METAL 57 57 Manganese 1. {ECO:0000250}.; METAL 59 59 Manganese 1. {ECO:0000250}.; METAL 85 85 Manganese 1. {ECO:0000250}.; METAL 85 85 Manganese 2. {ECO:0000250}.; METAL 117 117 Manganese 2. {ECO:0000250}.; METAL 167 167 Manganese 2. {ECO:0000250}.; METAL 241 241 Manganese 2. {ECO:0000250}.
Serine/threonine-protein phosphatase 2B catalytic subunit gamma isoform (EC 3.1.3.16) (CAM-PRP catalytic subunit) (Calcineurin, testis-specific catalytic subunit) (Calmodulin-dependent calcineurin A subunit gamma isoform)	PPP3CC CALNA3 CNA3	METAL 86 86 Iron. {ECO:0000250}.; METAL 88 88 Iron. {ECO:0000250}.; METAL 114 114 Iron. {ECO:0000250}.; METAL 114 114 Zinc. {ECO:0000250}.; METAL 146 146 Zinc. {ECO:0000250}.; METAL 195 195 Zinc. {ECO:0000250}.; METAL 277 277 Zinc. {ECO:0000250}.
DNA primase large subunit (EC 2.7.7.-) (DNA primase 58 kDa subunit) (p58)	PRIM2 PRIM2A	METAL 287 287 Iron-sulfur (4Fe-4S).; METAL 367 367 Iron-sulfur (4Fe-4S).; METAL 384 384 Iron-sulfur (4Fe-4S).; METAL 424 424 Iron-sulfur (4Fe-4S).
Protein kinase C alpha type (PKC-A) (PKC-alpha) (EC 2.7.11.13)	PRKCA PKCA PRKACA	METAL 186 186 Calcium 1; via carbonyl oxygen. {ECO:0000250|UniProtKB:P05696}.; METAL 187 187 Calcium 1. {ECO:0000250|UniProtKB:P05696}.; METAL 187 187 Calcium 2. {ECO:0000250|UniProtKB:P05696}.; METAL 193 193 Calcium 2. {ECO:0000250|UniProtKB:P05696}.; METAL 246 246 Calcium 1. {ECO:0000250|UniProtKB:P05696}.; METAL 246 246 Calcium 2. {ECO:0000250|UniProtKB:P05696}.; METAL 247 247 Calcium 2; via c…
Protein kinase C beta type (PKC-B) (PKC-beta) (EC 2.7.11.13)	PRKCB PKCB PRKCB1	METAL 186 186 Calcium 1; via carbonyl oxygen. {ECO:0000250|UniProtKB:P68403}.; METAL 187 187 Calcium 1. {ECO:0000250|UniProtKB:P68403}.; METAL 187 187 Calcium 2. {ECO:0000250|UniProtKB:P68403}.; METAL 193 193 Calcium 2. {ECO:0000250|UniProtKB:P68403}.; METAL 246 246 Calcium 1. {ECO:0000250|UniProtKB:P68403}.; METAL 246 246 Calcium 2. {ECO:0000250|UniProtKB:P68403}.; METAL 247 247 Calcium 2; via c…
Protein kinase C gamma type (PKC-gamma) (EC 2.7.11.13)	PRKCG PKCG	METAL 186 186 Calcium 1; via carbonyl oxygen. {ECO:0000269|Ref.14}.; METAL 187 187 Calcium 1. {ECO:0000269|Ref.14}.; METAL 187 187 Calcium 2. {ECO:0000269|Ref.14}.; METAL 193 193 Calcium 2. {ECO:0000269|Ref.14}.; METAL 246 246 Calcium 1. {ECO:0000269|Ref.14}.; METAL 246 246 Calcium 2. {ECO:0000269|Ref.14}.; METAL 247 247 Calcium 2; via carbonyl oxygen. {ECO:0000269|Ref.14}.; METAL 248 248 Calcium…
Major prion protein (PrP) (ASCR) (PrP27-30) (PrP33-35C) (CD antigen CD230)	PRNP ALTPRP PRIP PRP	METAL 61 61 Copper or zinc 1. {ECO:0000269|PubMed:11900542}.; METAL 62 62 Copper or zinc 1; via amide nitrogen. {ECO:0000269|PubMed:11900542}.; METAL 63 63 Copper or zinc 1; via amide nitrogen and carbonyl oxygen. {ECO:0000269|PubMed:11900542}.; METAL 69 69 Copper or zinc 2. {ECO:0000305|PubMed:11900542}.; METAL 70 70 Copper or zinc 2; via amide nitrogen. {ECO:0000305|PubMed:11900542}.; METAL 71 …
26S proteasome non-ATPase regulatory subunit 14 (EC 3.4.19.-) (26S proteasome regulatory subunit RPN11) (26S proteasome-associated PAD1 homolog 1)	PSMD14 POH1	METAL 113 113 Zinc; catalytic. {ECO:0000305}.; METAL 115 115 Zinc; catalytic. {ECO:0000305}.; METAL 126 126 Zinc; catalytic. {ECO:0000250}.
RAF proto-oncogene serine/threonine-protein kinase (EC 2.7.11.1) (Proto-oncogene c-RAF) (cRaf) (Raf-1)	RAF1 RAF	METAL 139 139 Zinc 1.; METAL 152 152 Zinc 2.; METAL 155 155 Zinc 2.; METAL 165 165 Zinc 1.; METAL 168 168 Zinc 1.; METAL 173 173 Zinc 2.; METAL 176 176 Zinc 2.; METAL 184 184 Zinc 1.
E3 ubiquitin-protein ligase RBX1 (EC 6.3.2.-) (Protein ZYP) (RING finger protein 75) (RING-box protein 1) (Rbx1) (Regulator of cullins 1) [Cleaved into: E3 ubiquitin-protein ligase RBX1, N-terminally processed]	RBX1 RNF75 ROC1	METAL 42 42 Zinc 1. {ECO:0000269|PubMed:11961546}.; METAL 45 45 Zinc 1. {ECO:0000269|PubMed:11961546}.; METAL 53 53 Zinc 2. {ECO:0000269|PubMed:11961546}.; METAL 56 56 Zinc 2. {ECO:0000269|PubMed:11961546}.; METAL 68 68 Zinc 2. {ECO:0000269|PubMed:11961546}.; METAL 75 75 Zinc 3. {ECO:0000269|PubMed:11961546}.; METAL 77 77 Zinc 3; via pros nitrogen. {ECO:0000269|PubMed:11961546}.; METAL 80 80 Zinc…
Riboflavin kinase (EC 2.7.1.26) (ATP:riboflavin 5'-phosphotransferase) (Flavokinase)	RFK	METAL 27 27 Magnesium.
GTP-binding protein Rheb (Ras homolog enriched in brain)	RHEB RHEB2	METAL 20 20 Magnesium. {ECO:0000269|PubMed:15728574}.; METAL 38 38 Magnesium. {ECO:0000269|PubMed:15728574}.
60S ribosomal protein L37 (G1.16)	RPL37	METAL 19 19 Zinc. {ECO:0000250}.; METAL 22 22 Zinc. {ECO:0000250}.; METAL 34 34 Zinc. {ECO:0000250}.; METAL 37 37 Zinc. {ECO:0000250}.
40S ribosomal protein S29	RPS29	METAL 21 21 Zinc. {ECO:0000255}.; METAL 24 24 Zinc. {ECO:0000255}.; METAL 39 39 Zinc. {ECO:0000255}.; METAL 42 42 Zinc. {ECO:0000255}.
Ribonucleoside-diphosphate reductase subunit M2 (EC 1.17.4.1) (Ribonucleotide reductase small chain) (Ribonucleotide reductase small subunit)	RRM2 RR2	METAL 138 138 Iron 1. {ECO:0000255|PROSITE-ProRule:PRU10014}.; METAL 169 169 Iron 1. {ECO:0000255|PROSITE-ProRule:PRU10014}.; METAL 169 169 Iron 2. {ECO:0000250}.; METAL 172 172 Iron 1. {ECO:0000255|PROSITE-ProRule:PRU10014}.; METAL 232 232 Iron 2. {ECO:0000250}.; METAL 266 266 Iron 2. {ECO:0000250}.; METAL 269 269 Iron 2. {ECO:0000250}.
Ribonucleoside-diphosphate reductase subunit M2 B (EC 1.17.4.1) (TP53-inducible ribonucleotide reductase M2 B) (p53-inducible ribonucleotide reductase small subunit 2-like protein) (p53R2)	RRM2B P53R2	METAL 100 100 Iron 1.; METAL 131 131 Iron 1.; METAL 131 131 Iron 2.; METAL 134 134 Iron 1.; METAL 194 194 Iron 2.; METAL 228 228 Iron 2.; METAL 231 231 Iron 2.
GTP-binding protein SAR1b (GTP-binding protein B) (GTBPB)	SAR1B SARA2 SARB	METAL 34 34 Magnesium. {ECO:0000250}.; METAL 75 75 Magnesium. {ECO:0000250}.
Succinate dehydrogenase [ubiquinone] iron-sulfur subunit, mitochondrial (EC 1.3.5.1) (Iron-sulfur subunit of complex II) (Ip)	SDHB SDH SDH1	METAL 93 93 Iron-sulfur 1 (2Fe-2S). {ECO:0000250}.; METAL 98 98 Iron-sulfur 1 (2Fe-2S). {ECO:0000250}.; METAL 101 101 Iron-sulfur 1 (2Fe-2S). {ECO:0000250}.; METAL 113 113 Iron-sulfur 1 (2Fe-2S). {ECO:0000250}.; METAL 186 186 Iron-sulfur 2 (4Fe-4S). {ECO:0000250}.; METAL 189 189 Iron-sulfur 2 (4Fe-4S). {ECO:0000250}.; METAL 192 192 Iron-sulfur 2 (4Fe-4S). {ECO:0000250}.; METAL 196 196 Iron-sulfur…
Succinate dehydrogenase cytochrome b560 subunit, mitochondrial (Integral membrane protein CII-3) (QPs-1) (QPs1) (Succinate dehydrogenase complex subunit C) (Succinate-ubiquinone oxidoreductase cytochrome B large subunit) (CYBL)	SDHC CYB560 SDH3	METAL 127 127 Iron (heme axial ligand); shared with SDHD. {ECO:0000250}.
Succinate dehydrogenase [ubiquinone] cytochrome b small subunit, mitochondrial (CybS) (CII-4) (QPs3) (Succinate dehydrogenase complex subunit D) (Succinate-ubiquinone oxidoreductase cytochrome b small subunit) (Succinate-ubiquinone reductase membrane anchor subunit)	SDHD SDH4	METAL 102 102 Iron (heme axial ligand); shared with SDHC. {ECO:0000250}.
E3 ubiquitin-protein ligase SIAH1 (EC 6.3.2.-) (Seven in absentia homolog 1) (Siah-1) (Siah-1a)	SIAH1 HUMSIAH	METAL 98 98 Zinc 1. {ECO:0000250}.; METAL 105 105 Zinc 1. {ECO:0000250}.; METAL 117 117 Zinc 1. {ECO:0000250}.; METAL 121 121 Zinc 1. {ECO:0000250}.; METAL 128 128 Zinc 2.; METAL 135 135 Zinc 2.; METAL 147 147 Zinc 2.; METAL 152 152 Zinc 2.
E3 ubiquitin-protein ligase SIAH2 (EC 6.3.2.-) (Seven in absentia homolog 2) (Siah-2) (hSiah2)	SIAH2	METAL 138 138 Zinc 1. {ECO:0000250}.; METAL 145 145 Zinc 1. {ECO:0000250}.; METAL 157 157 Zinc 1. {ECO:0000250}.; METAL 161 161 Zinc 1. {ECO:0000250}.; METAL 168 168 Zinc 2. {ECO:0000250}.; METAL 175 175 Zinc 2. {ECO:0000250}.; METAL 187 187 Zinc 2. {ECO:0000250}.; METAL 192 192 Zinc 2. {ECO:0000250}.
Sodium/calcium exchanger 1 (Na(+)/Ca(2+)-exchange protein 1) (Solute carrier family 8 member 1)	SLC8A1 CNC NCX1	METAL 420 420 Calcium 1. {ECO:0000250|UniProtKB:P23685}.; METAL 420 420 Calcium 2. {ECO:0000250|UniProtKB:P23685}.; METAL 420 420 Calcium 3. {ECO:0000250|UniProtKB:P23685}.; METAL 456 456 Calcium 1. {ECO:0000250|UniProtKB:P23685}.; METAL 456 456 Calcium 4. {ECO:0000250|UniProtKB:P23685}.; METAL 481 481 Calcium 2. {ECO:0000250|UniProtKB:P23685}.; METAL 482 482 Calcium 1. {ECO:0000250|UniProtKB:P23…
Sodium/calcium exchanger 2 (Na(+)/Ca(2+)-exchange protein 2) (Solute carrier family 8 member 2)	SLC8A2 KIAA1087 NCX2	METAL 407 407 Calcium 1. {ECO:0000250|UniProtKB:P23685}.; METAL 407 407 Calcium 2. {ECO:0000250|UniProtKB:P23685}.; METAL 407 407 Calcium 3. {ECO:0000250|UniProtKB:P23685}.; METAL 443 443 Calcium 1. {ECO:0000250|UniProtKB:P23685}.; METAL 443 443 Calcium 4. {ECO:0000250|UniProtKB:P23685}.; METAL 468 468 Calcium 2. {ECO:0000250|UniProtKB:P23685}.; METAL 469 469 Calcium 1. {ECO:0000250|UniProtKB:P23…
Sodium/calcium exchanger 3 (Na(+)/Ca(2+)-exchange protein 3) (Solute carrier family 8 member 3)	SLC8A3 NCX3	METAL 409 409 Calcium 1. {ECO:0000250|UniProtKB:P23685}.; METAL 409 409 Calcium 2. {ECO:0000250|UniProtKB:P23685}.; METAL 409 409 Calcium 3. {ECO:0000250|UniProtKB:P23685}.; METAL 445 445 Calcium 1. {ECO:0000250|UniProtKB:P23685}.; METAL 445 445 Calcium 4. {ECO:0000250|UniProtKB:P23685}.; METAL 470 470 Calcium 2. {ECO:0000250|UniProtKB:P23685}.; METAL 471 471 Calcium 1. {ECO:0000250|UniProtKB:P23…
Superoxide dismutase [Cu-Zn] (EC 1.15.1.1) (Superoxide dismutase 1) (hSod1)	SOD1	METAL 47 47 Copper; catalytic. {ECO:0000269|PubMed:12963370, ECO:0000269|PubMed:17548825}.; METAL 49 49 Copper; catalytic. {ECO:0000269|PubMed:12963370, ECO:0000269|PubMed:17548825}.; METAL 64 64 Copper; catalytic. {ECO:0000269|PubMed:12963370, ECO:0000269|PubMed:17548825}.; METAL 64 64 Zinc; via pros nitrogen. {ECO:0000269|PubMed:20727846}.; METAL 72 72 Zinc; via pros nitrogen. {ECO:0000269|PubM…
Serine/threonine-protein kinase 24 (EC 2.7.11.1) (Mammalian STE20-like protein kinase 3) (MST-3) (STE20-like kinase MST3) [Cleaved into: Serine/threonine-protein kinase 24 36 kDa subunit (Mammalian STE20-like protein kinase 3 N-terminal) (MST3/N); Serine/threonine-protein kinase 24 12 kDa subunit (Mammalian STE20-like protein kinase 3 C-terminal) (MST3/C)]	STK24 MST3 STK3	METAL 161 161 Magnesium.; METAL 174 174 Magnesium.
Succinate--CoA ligase [ADP-forming] subunit beta, mitochondrial (EC 6.2.1.5) (ATP-specific succinyl-CoA synthetase subunit beta) (A-SCS) (Succinyl-CoA synthetase beta-A chain) (SCS-betaA)	SUCLA2	METAL 258 258 Magnesium. {ECO:0000255|HAMAP-Rule:MF_03220}.; METAL 272 272 Magnesium. {ECO:0000255|HAMAP-Rule:MF_03220}.
Succinate--CoA ligase [GDP-forming] subunit beta, mitochondrial (EC 6.2.1.4) (GTP-specific succinyl-CoA synthetase subunit beta) (G-SCS) (GTPSCS) (Succinyl-CoA synthetase beta-G chain) (SCS-betaG)	SUCLG2	METAL 243 243 Magnesium. {ECO:0000255|HAMAP-Rule:MF_03221}.; METAL 257 257 Magnesium. {ECO:0000255|HAMAP-Rule:MF_03221}.
Synaptotagmin-5 (Synaptotagmin V) (SytV)	SYT5	METAL 138 138 Calcium 2; via carbonyl oxygen. {ECO:0000250|UniProtKB:P40748}.; METAL 139 139 Calcium 1. {ECO:0000250|UniProtKB:P40748}.; METAL 139 139 Calcium 2. {ECO:0000250|UniProtKB:P40748}.; METAL 145 145 Calcium 1. {ECO:0000250|UniProtKB:P40748}.; METAL 197 197 Calcium 1. {ECO:0000250|UniProtKB:P40748}.; METAL 197 197 Calcium 2. {ECO:0000250|UniProtKB:P40748}.; METAL 198 198 Calcium 1; via c…
Tryptophan 2,3-dioxygenase (TDO) (EC 1.13.11.11) (Tryptamin 2,3-dioxygenase) (Tryptophan oxygenase) (TO) (TRPO) (Tryptophan pyrrolase) (Tryptophanase)	TDO2 TDO	METAL 328 328 Iron (heme axial ligand). {ECO:0000255|HAMAP-Rule:MF_03020}.
Tyrosine-protein kinase Tec (EC 2.7.10.2)	TEC PSCTK4	METAL 121 121 Zinc. {ECO:0000250}.; METAL 132 132 Zinc. {ECO:0000250}.; METAL 133 133 Zinc. {ECO:0000250}.; METAL 143 143 Zinc. {ECO:0000250}.
Serotransferrin (Transferrin) (Beta-1 metal-binding globulin) (Siderophilin)	TF PRO1400	METAL 82 82 Iron 1.; METAL 114 114 Iron 1.; METAL 207 207 Iron 1.; METAL 268 268 Iron 1.; METAL 411 411 Iron 2. {ECO:0000255|PROSITE-ProRule:PRU00741}.; METAL 445 445 Iron 2. {ECO:0000255|PROSITE-ProRule:PRU00741}.; METAL 536 536 Iron 2. {ECO:0000255|PROSITE-ProRule:PRU00741}.; METAL 604 604 Iron 2. {ECO:0000255|PROSITE-ProRule:PRU00741}.
Tyrosine 3-monooxygenase (EC 1.14.16.2) (Tyrosine 3-hydroxylase) (TH)	TH TYH	METAL 361 361 Iron. {ECO:0000250}.; METAL 366 366 Iron. {ECO:0000250}.; METAL 406 406 Iron. {ECO:0000250}.
Thiamine-triphosphatase (ThTPase) (EC 3.6.1.28)	THTPA	METAL 7 7 Magnesium. {ECO:0000250}.; METAL 9 9 Magnesium. {ECO:0000250}.; METAL 145 145 Magnesium. {ECO:0000250}.; METAL 157 157 Magnesium. {ECO:0000250}.; METAL 159 159 Magnesium. {ECO:0000250}.
Thymidine kinase, cytosolic (EC 2.7.1.21)	TK1	METAL 153 153 Zinc. {ECO:0000244|PDB:1W4R, ECO:0000244|PDB:1XBT, ECO:0000244|PDB:2ORV, ECO:0000244|PDB:2WVJ, ECO:0000269|PubMed:15611477, ECO:0000269|PubMed:15733844, ECO:0000269|PubMed:17407781, ECO:0000269|PubMed:22385435}.; METAL 156 156 Zinc. {ECO:0000244|PDB:1W4R, ECO:0000244|PDB:1XBT, ECO:0000244|PDB:2ORV, ECO:0000244|PDB:2WVJ, ECO:0000269|PubMed:15611477, ECO:0000269|PubMed:15733844, ECO:0…
Trimethyllysine dioxygenase, mitochondrial (EC 1.14.11.8) (Epsilon-trimethyllysine 2-oxoglutarate dioxygenase) (Epsilon-trimethyllysine hydroxylase) (TML hydroxylase) (TML-alpha-ketoglutarate dioxygenase) (TML dioxygenase) (TMLD)	TMLHE TMLH	METAL 242 242 Iron; catalytic. {ECO:0000250}.; METAL 244 244 Iron; catalytic. {ECO:0000250}.; METAL 389 389 Iron; catalytic. {ECO:0000250}.
Tumor necrosis factor ligand superfamily member 10 (Apo-2 ligand) (Apo-2L) (TNF-related apoptosis-inducing ligand) (Protein TRAIL) (CD antigen CD253)	TNFSF10 APO2L TRAIL	METAL 230 230 Zinc.
DNA topoisomerase 2-alpha (EC 5.99.1.3) (DNA topoisomerase II, alpha isozyme)	TOP2A TOP2	METAL 461 461 Magnesium 1; catalytic. {ECO:0000255|PROSITE-ProRule:PRU00995}.; METAL 541 541 Magnesium 1; catalytic. {ECO:0000255|PROSITE-ProRule:PRU00995}.; METAL 541 541 Magnesium 2. {ECO:0000269|PubMed:22841979}.; METAL 543 543 Magnesium 2. {ECO:0000269|PubMed:22841979}.
Cellular tumor antigen p53 (Antigen NY-CO-13) (Phosphoprotein p53) (Tumor suppressor p53)	TP53 P53	METAL 176 176 Zinc.; METAL 179 179 Zinc.; METAL 238 238 Zinc.; METAL 242 242 Zinc.
Tumor protein 63 (p63) (Chronic ulcerative stomatitis protein) (CUSP) (Keratinocyte transcription factor KET) (Transformation-related protein 63) (TP63) (Tumor protein p73-like) (p73L) (p40) (p51)	TP63 KET P63 P73H P73L TP73L	METAL 244 244 Zinc. {ECO:0000250}.; METAL 247 247 Zinc. {ECO:0000250}.; METAL 308 308 Zinc. {ECO:0000250}.; METAL 312 312 Zinc. {ECO:0000250}.
Tumor protein p73 (p53-like transcription factor) (p53-related protein)	TP73 P73	METAL 194 194 Zinc. {ECO:0000250}.; METAL 197 197 Zinc. {ECO:0000250}.; METAL 258 258 Zinc. {ECO:0000250}.; METAL 262 262 Zinc. {ECO:0000250}.
Tryptophan 5-hydroxylase 1 (EC 1.14.16.4) (Tryptophan 5-monooxygenase 1)	TPH1 TPH TPRH TRPH	METAL 272 272 Iron.; METAL 277 277 Iron.; METAL 317 317 Iron.
Tryptophan 5-hydroxylase 2 (EC 1.14.16.4) (Neuronal tryptophan hydroxylase) (Tryptophan 5-monooxygenase 2)	TPH2 NTPH	METAL 318 318 Iron. {ECO:0000250}.; METAL 323 323 Iron. {ECO:0000250}.; METAL 363 363 Iron. {ECO:0000250}.
Beta-ureidopropionase (EC 3.5.1.6) (BUP-1) (Beta-alanine synthase) (N-carbamoyl-beta-alanine amidohydrolase)	UPB1 BUP1	METAL 97 97 Zinc. {ECO:0000255}.; METAL 158 158 Zinc. {ECO:0000255}.; METAL 280 280 Zinc. {ECO:0000255}.; METAL 293 293 Zinc. {ECO:0000255}.; METAL 307 307 Zinc. {ECO:0000255}.
Wee1-like protein kinase (WEE1hu) (EC 2.7.10.2) (Wee1A kinase)	WEE1	METAL 431 431 Magnesium; via carbonyl oxygen. {ECO:0000269|PubMed:15837193}.; METAL 463 463 Magnesium; via carbonyl oxygen. {ECO:0000269|PubMed:15837193}.
Xanthine dehydrogenase/oxidase [Includes: Xanthine dehydrogenase (XD) (EC 1.17.1.4); Xanthine oxidase (XO) (EC 1.17.3.2) (Xanthine oxidoreductase) (XOR)]	XDH XDHA	METAL 43 43 Iron-sulfur (2Fe-2S) 1.; METAL 48 48 Iron-sulfur (2Fe-2S) 1.; METAL 51 51 Iron-sulfur (2Fe-2S) 1.; METAL 73 73 Iron-sulfur (2Fe-2S) 1.; METAL 113 113 Iron-sulfur (2Fe-2S) 2.; METAL 116 116 Iron-sulfur (2Fe-2S) 2.; METAL 148 148 Iron-sulfur (2Fe-2S) 2.; METAL 150 150 Iron-sulfur (2Fe-2S) 2.; METAL 768 768 Molybdenum.; METAL 799 799 Molybdenum; via carbonyl oxygen.; METAL 913 913 Molybd…
E3 ubiquitin-protein ligase XIAP (EC 6.3.2.-) (Baculoviral IAP repeat-containing protein 4) (IAP-like protein) (ILP) (hILP) (Inhibitor of apoptosis protein 3) (IAP-3) (hIAP-3) (hIAP3) (X-linked inhibitor of apoptosis protein) (X-linked IAP)	XIAP API3 BIRC4 IAP3	METAL 300 300 Zinc. {ECO:0000255|PROSITE-ProRule:PRU00029}.; METAL 303 303 Zinc. {ECO:0000255|PROSITE-ProRule:PRU00029}.; METAL 320 320 Zinc. {ECO:0000255|PROSITE-ProRule:PRU00029}.; METAL 327 327 Zinc. {ECO:0000255|PROSITE-ProRule:PRU00029}.
