# Supplementary material for: Putative human sperm Interactome: a networks study
Source: BMC Syst Biol. 2018 Apr 11;12:52. doi: 10.1186/s12918-018-0578-6 (PMC5896140; doi:10.1186/s12918-018-0578-6)
Supplement: Supplementary file 7 — Nodes controlled by pH. (XLSX 11 kb) [file 12918_2018_578_MOESM7_ESM.xlsx]

## Sheet: Foglio1
Protein names	Gene names	pH dependence
Kynurenine/alpha-aminoadipate aminotransferase, mitochondrial (KAT/AadAT) (2-aminoadipate aminotransferase) (2-aminoadipate transaminase) (EC 2.6.1.39) (Alpha-aminoadipate aminotransferase) (AadAT) (Kynurenine aminotransferase II) (Kynurenine--oxoglutarate aminotransferase II) (Kynurenine--oxoglutarate transaminase 2) (EC 2.6.1.7) (Kynurenine--oxoglutarate transaminase II)	AADAT KAT2	BIOPHYSICOCHEMICAL PROPERTIES: ; pH dependence: Optimum pH is 7-9. {ECO:0000269|PubMed:18620547};
Peroxisomal acyl-coenzyme A oxidase 1 (AOX) (EC 1.3.3.6) (Palmitoyl-CoA oxidase) (Straight-chain acyl-CoA oxidase) (SCOX)	ACOX1 ACOX	BIOPHYSICOCHEMICAL PROPERTIES: ; pH dependence: Optimum pH is 8.5 for isoform 1 and 7.5-8.5 for isoform 2. {ECO:0000269|PubMed:17603022};
Long-chain-fatty-acid--CoA ligase 5 (EC 6.2.1.3) (Long-chain acyl-CoA synthetase 5) (LACS 5)	ACSL5 ACS5 FACL5 UNQ633/PRO1250	BIOPHYSICOCHEMICAL PROPERTIES: ; pH dependence: Optimum pH is 9.5 (isoform 1), 7.5-8.5 (isoform 3). {ECO:0000269|PubMed:17681178};
4-trimethylaminobutyraldehyde dehydrogenase (TMABADH) (EC 1.2.1.47) (Aldehyde dehydrogenase E3 isozyme) (Aldehyde dehydrogenase family 9 member A1) (EC 1.2.1.3) (Gamma-aminobutyraldehyde dehydrogenase) (EC 1.2.1.19) (R-aminobutyraldehyde dehydrogenase) [Cleaved into: 4-trimethylaminobutyraldehyde dehydrogenase, N-terminally processed]	ALDH9A1 ALDH4 ALDH7 ALDH9	BIOPHYSICOCHEMICAL PROPERTIES: ; pH dependence: Optimum pH is about 9.4 with propionaldehyde as substrate, and 7.5 with 4-aminobutyraldehyde as substrate.;
Carboxypeptidase D (EC 3.4.17.22) (Metallocarboxypeptidase D) (gp180)	CPD	BIOPHYSICOCHEMICAL PROPERTIES: ; pH dependence: Optimum pH is 6.0-6.5.;
Sn1-specific diacylglycerol lipase alpha (DGL-alpha) (EC 3.1.1.-) (Neural stem cell-derived dendrite regulator)	DAGLA C11orf11 KIAA0659 NSDDR	BIOPHYSICOCHEMICAL PROPERTIES: ; pH dependence: Optimum pH is 7.0. {ECO:0000269|PubMed:14610053};
Sn1-specific diacylglycerol lipase beta (DGL-beta) (EC 3.1.1.-) (KCCR13L)	DAGLB	BIOPHYSICOCHEMICAL PROPERTIES: ; pH dependence: Optimum pH is 7.0. {ECO:0000269|PubMed:14610053};
Dopamine beta-hydroxylase (EC 1.14.17.1) (Dopamine beta-monooxygenase) [Cleaved into: Soluble dopamine beta-hydroxylase]	DBH	BIOPHYSICOCHEMICAL PROPERTIES: ; pH dependence: Optimum pH is 5.2. {ECO:0000269|PubMed:8546710};
Alpha-enolase (EC 4.2.1.11) (2-phospho-D-glycerate hydro-lyase) (C-myc promoter-binding protein) (Enolase 1) (MBP-1) (MPB-1) (Non-neural enolase) (NNE) (Phosphopyruvate hydratase) (Plasminogen-binding protein)	ENO1 ENO1L1 MBPB1 MPB1	BIOPHYSICOCHEMICAL PROPERTIES: ; pH dependence: Enolase activity is lost above pH 9.0. Immunoglobulin production stimulating activity is retained at pH 13.0. {ECO:0000269|PubMed:1369209};
Folylpolyglutamate synthase, mitochondrial (EC 6.3.2.17) (Folylpoly-gamma-glutamate synthetase) (FPGS) (Tetrahydrofolylpolyglutamate synthase) (Tetrahydrofolate synthase)	FPGS	BIOPHYSICOCHEMICAL PROPERTIES: ; pH dependence: Optimum pH is 9.6 (isoform 2). {ECO:0000269|PubMed:17875718, ECO:0000269|PubMed:8662720};
Vitamin K-dependent gamma-carboxylase (EC 4.1.1.90) (Gamma-glutamyl carboxylase) (Peptidyl-glutamate 4-carboxylase) (Vitamin K gamma glutamyl carboxylase)	GGCX GC	BIOPHYSICOCHEMICAL PROPERTIES: ; pH dependence: Optimum pH is 7. {ECO:0000269|PubMed:17073445};
Glutathione S-transferase omega-1 (GSTO-1) (EC 2.5.1.18) (Glutathione S-transferase omega 1-1) (GSTO 1-1) (Glutathione-dependent dehydroascorbate reductase) (EC 1.8.5.1) (Monomethylarsonic acid reductase) (MMA(V) reductase) (EC 1.20.4.2) (S-(Phenacyl)glutathione reductase) (SPG-R)	GSTO1 GSTTLP28	BIOPHYSICOCHEMICAL PROPERTIES: ; pH dependence: Optimum pH is 8. {ECO:0000269|PubMed:11511179, ECO:0000269|PubMed:17226937};
3-hydroxyacyl-CoA dehydrogenase type-2 (EC 1.1.1.35) (17-beta-hydroxysteroid dehydrogenase 10) (17-beta-HSD 10) (EC 1.1.1.51) (3-hydroxy-2-methylbutyryl-CoA dehydrogenase) (EC 1.1.1.178) (3-hydroxyacyl-CoA dehydrogenase type II) (Endoplasmic reticulum-associated amyloid beta-peptide-binding protein) (Mitochondrial ribonuclease P protein 2) (Mitochondrial RNase P protein 2) (Short chain dehydrogen…	HSD17B10 ERAB HADH2 MRPP2 SCHAD SDR5C1 XH98G2	BIOPHYSICOCHEMICAL PROPERTIES: ; pH dependence: Optimum pH is 9.3 for the dehydrogenase reaction at 25 degrees Celsius, and 7.0 for the reductase reaction at 25 degrees Celsius. {ECO:0000269|PubMed:12917011};
Kynurenine 3-monooxygenase (EC 1.14.13.9) (Kynurenine 3-hydroxylase)	KMO	BIOPHYSICOCHEMICAL PROPERTIES: ; pH dependence: Optimum pH is 7.5. {ECO:0000269|PubMed:10672018, ECO:0000269|PubMed:9237672};
Kynureninase (EC 3.7.1.3) (L-kynurenine hydrolase)	KYNU	BIOPHYSICOCHEMICAL PROPERTIES: ; pH dependence: Optimum pH is 8.25 with DL-3-hydroxykynurenine as substrate. {ECO:0000269|PubMed:11985583, ECO:0000269|PubMed:17300176, ECO:0000269|PubMed:8706755, ECO:0000269|PubMed:9180257};
Endoplasmic reticulum mannosyl-oligosaccharide 1,2-alpha-mannosidase (EC 3.2.1.113) (ER alpha-1,2-mannosidase) (ER mannosidase 1) (ERMan1) (Man9GlcNAc2-specific-processing alpha-mannosidase) (Mannosidase alpha class 1B member 1)	MAN1B1 UNQ747/PRO1477	BIOPHYSICOCHEMICAL PROPERTIES: ; pH dependence: Optimum pH is between 6.5 and 6.9. {ECO:0000269|PubMed:10521544};
Glycoprotein endo-alpha-1,2-mannosidase (Endo-alpha mannosidase) (Endomannosidase) (hEndo) (EC 3.2.1.130) (Mandaselin)	MANEA	BIOPHYSICOCHEMICAL PROPERTIES: ; pH dependence: Optimum pH is 6.2. {ECO:0000269|PubMed:15677381};
Methionine--tRNA ligase, mitochondrial (EC 6.1.1.10) (Methionyl-tRNA synthetase 2) (Mitochondrial methionyl-tRNA synthetase) (MtMetRS)	MARS2	BIOPHYSICOCHEMICAL PROPERTIES: ; pH dependence: Optimum pH is 7.8-8.2. {ECO:0000269|PubMed:15274629};
S-methyl-5'-thioadenosine phosphorylase (EC 2.4.2.28) (5'-methylthioadenosine phosphorylase) (MTA phosphorylase) (MTAP) (MTAPase)	MTAP MSAP	BIOPHYSICOCHEMICAL PROPERTIES: ; pH dependence: Optimum pH is 7.2-7.6. {ECO:0000269|PubMed:3091600, ECO:0000269|PubMed:8687427};
NAD kinase (EC 2.7.1.23) (Poly(P)/ATP NAD kinase)	NADK	BIOPHYSICOCHEMICAL PROPERTIES: ; pH dependence: Optimum pH is 7.5. {ECO:0000269|PubMed:11594753};
Nicotinamide/nicotinic acid mononucleotide adenylyltransferase 2 (NMN/NaMN adenylyltransferase 2) (EC 2.7.7.1) (EC 2.7.7.18) (Nicotinamide mononucleotide adenylyltransferase 2) (NMN adenylyltransferase 2) (Nicotinate-nucleotide adenylyltransferase 2) (NaMN adenylyltransferase 2)	NMNAT2 C1orf15 KIAA0479	BIOPHYSICOCHEMICAL PROPERTIES: ; pH dependence: Optimum pH is 6.0-9.0. {ECO:0000269|PubMed:12359228, ECO:0000269|PubMed:16118205, ECO:0000269|PubMed:17402747};
Pyridoxal kinase (EC 2.7.1.35) (Pyridoxine kinase)	PDXK C21orf124 C21orf97 PKH PNK PRED79	BIOPHYSICOCHEMICAL PROPERTIES: ; pH dependence: Optimum pH is 5.5-6.0.;
Pyruvate kinase PKM (EC 2.7.1.40) (Cytosolic thyroid hormone-binding protein) (CTHBP) (Opa-interacting protein 3) (OIP-3) (Pyruvate kinase 2/3) (Pyruvate kinase muscle isozyme) (Thyroid hormone-binding protein 1) (THBP1) (Tumor M2-PK) (p58)	PKM OIP3 PK2 PK3 PKM2	BIOPHYSICOCHEMICAL PROPERTIES: ; pH dependence: Optimum pH for T3 binding is 6.0-6.5. Increase in pH causes T3 binding to drop, does not bind T3 above pH 9.0 or below pH 5.0. {ECO:0000269|PubMed:15996096, ECO:0000269|PubMed:1854723};
40S ribosomal protein S3 (EC 4.2.99.18)	RPS3 OK/SW-cl.26	BIOPHYSICOCHEMICAL PROPERTIES: ; pH dependence: Optimum pH is between 8.0 and 9.0 with activity decreasing sharply below 8.0. {ECO:0000269|PubMed:15707971};
Diamine acetyltransferase 1 (EC 2.3.1.57) (Polyamine N-acetyltransferase 1) (Putrescine acetyltransferase) (Spermidine/spermine N(1)-acetyltransferase 1) (SSAT) (SSAT-1)	SAT1 SAT	BIOPHYSICOCHEMICAL PROPERTIES: ; pH dependence: Optimum pH is 8.0. {ECO:0000269|PubMed:17516632};
Proton-coupled folate transporter (G21) (Heme carrier protein 1) (PCFT/HCP1) (Solute carrier family 46 member 1)	SLC46A1 HCP1 PCFT	BIOPHYSICOCHEMICAL PROPERTIES: ; pH dependence: Optimum pH is 4.0-5.5. Activity decreases above pH 5.5 and reaches negligible levels at neutral pH and above. {ECO:0000269|PubMed:17129779, ECO:0000269|PubMed:17475902};
Spermine oxidase (EC 1.5.3.16) (Polyamine oxidase 1) (PAO-1) (PAOh1)	SMOX C20orf16 SMO UNQ3039/PRO9854	BIOPHYSICOCHEMICAL PROPERTIES: ; pH dependence: Optimum pH is 9.5 with spermine as substrate. {ECO:0000269|PubMed:12141946, ECO:0000269|PubMed:12398765, ECO:0000269|PubMed:18422650};
Sphingosine kinase 1 (SK 1) (SPK 1) (EC 2.7.1.91)	SPHK1 SPHK SPK	BIOPHYSICOCHEMICAL PROPERTIES: ; pH dependence: Optimum pH is 7.4. {ECO:0000269|PubMed:10947957};
